# Supplementary material for: Kupffer cell and recruited macrophage heterogeneity orchestrate granuloma maturation and hepatic immunity in visceral leishmaniasis
Source: Nat Commun. 2025 Apr 1;16:3125. doi: 10.1038/s41467-025-58360-x (PMC11961706; doi:10.1038/s41467-025-58360-x)
Supplement: Supplementary file 3 — Supplementary Data 1 [file 41467_2025_58360_MOESM3_ESM.xlsx]

## Sheet: refmapRemmerieKC.markers_cutoff
	p_val	avg_log2FC	pct.1	pct.2	p_val_adj	cluster	gene	avgExpr_ln1p
Cd163	3.47786e-253	4.89595	0.308	0.027	7.17379e-249	resident KCs	Cd163	1.17796
Kcnj16	5.27334e-200	4.87217	0.231	0.012	1.08773e-195	resident KCs	Kcnj16	0.478787
Ccdc148	1.85615e-144	4.7131	0.186	0.015	3.82869e-140	resident KCs	Ccdc148	0.377315
Colec12	3.41683e-104	4.67035	0.135	0.01	7.04791e-100	resident KCs	Colec12	0.294491
Pcolce2	1.67005e-232	4.50864	0.3	0.032	3.44482e-228	resident KCs	Pcolce2	0.66527
Tcf7l1	1.5136e-88	4.38372	0.111	0.007	3.12211e-84	resident KCs	Tcf7l1	0.204053
Pmp22	3.75874e-122	4.33154	0.157	0.012	7.75315e-118	resident KCs	Pmp22	0.216507
Chp2	6.96467e-205	4.20591	0.254	0.02	1.4366e-200	resident KCs	Chp2	0.349685
Cd55	1.75295e-78	4.17128	0.112	0.012	3.61581e-74	resident KCs	Cd55	0.194656
Vsig4	7.5334e-291	4.16373	0.439	0.094	1.55391e-286	resident KCs	Vsig4	2.25267
Zfp532	4.45033e-133	4.11559	0.184	0.02	9.17969e-129	resident KCs	Zfp532	0.210252
Timd4	1.87403e-288	4.05533	0.391	0.059	3.86557e-284	resident KCs	Timd4	1.49955
Apoc1	1.3879e-261	4.03583	0.524	0.195	2.86282e-257	resident KCs	Apoc1	1.89283
Tmem117	6.73514e-124	4.02912	0.193	0.029	1.38926e-119	resident KCs	Tmem117	0.424405
Bmpr1a	1.73571e-91	3.94417	0.13	0.014	3.58024e-87	resident KCs	Bmpr1a	0.199592
Ank2	4.68995e-195	3.82771	0.299	0.049	9.67395e-191	resident KCs	Ank2	0.879916
Nr3c2	1.24354e-64	3.79887	0.105	0.015	2.56505e-60	resident KCs	Nr3c2	0.237642
Samd4	8.27815e-233	3.7704	0.339	0.053	1.70753e-228	resident KCs	Samd4	0.856384
Btbd11	1.34721e-214	3.73446	0.343	0.068	2.7789e-210	resident KCs	Btbd11	0.984584
St6gal1	4.49389e-129	3.58357	0.19	0.024	9.26954e-125	resident KCs	St6gal1	0.362963
Folr2	2.50703e-246	3.56278	0.456	0.138	5.17125e-242	resident KCs	Folr2	1.33564
Ptgis	2.09924e-106	3.513	0.177	0.029	4.3301e-102	resident KCs	Ptgis	0.286422
Gprc5c	5.55039e-60	3.48374	0.1	0.015	1.14488e-55	resident KCs	Gprc5c	0.130476
Dlc1	2.76351e-243	3.47209	0.341	0.047	5.70029e-239	resident KCs	Dlc1	1.0181
Stab2	2.42749e-203	3.36406	0.337	0.07	5.00718e-199	resident KCs	Stab2	0.506886
Clec4f	1.29864e-222	3.15157	0.541	0.248	2.67871e-218	resident KCs	Clec4f	2.66241
Slc22a23	8.74878e-98	3.10537	0.194	0.044	1.80461e-93	resident KCs	Slc22a23	0.314361
Tmtc1	1.62268e-94	2.98795	0.213	0.058	3.34711e-90	resident KCs	Tmtc1	0.375238
Fcna	1.46928e-207	2.9799	0.586	0.305	3.03069e-203	resident KCs	Fcna	1.56849
C6	6.93633e-283	2.97205	0.564	0.21	1.43076e-278	resident KCs	C6	1.66933
Sdc2	4.05878e-56	2.89376	0.122	0.029	8.37205e-52	resident KCs	Sdc2	0.173638
Etv1	2.6843e-44	2.85422	0.111	0.032	5.5369e-40	resident KCs	Etv1	0.173616
Cxcl13	7.08188e-114	2.82628	0.208	0.041	1.46078e-109	resident KCs	Cxcl13	0.926544
Phactr1	1.67727e-81	2.78033	0.18	0.046	3.4597e-77	resident KCs	Phactr1	0.283003
Mpzl1	1.57881e-32	2.74011	0.1	0.034	3.25661e-28	resident KCs	Mpzl1	0.126659
Kcnq1	2.45136e-66	2.67042	0.167	0.049	5.05643e-62	resident KCs	Kcnq1	0.244973
5033421B08Rik	5.69855e-48	2.66212	0.12	0.034	1.17544e-43	resident KCs	5033421B08Rik	0.183821
Fam167a	6.81335e-74	2.63777	0.172	0.047	1.40539e-69	resident KCs	Fam167a	0.201036
Scd1	9.80544e-64	2.637	0.171	0.054	2.02257e-59	resident KCs	Scd1	0.19195
Crip2	1.08803e-60	2.60497	0.155	0.046	2.24427e-56	resident KCs	Crip2	0.169036
Spats2	1.88319e-42	2.48829	0.101	0.026	3.88446e-38	resident KCs	Spats2	0.131148
C2	2.61538e-86	2.48694	0.204	0.058	5.39474e-82	resident KCs	C2	0.423398
Xlr	1.45193e-70	2.47613	0.15	0.034	2.99489e-66	resident KCs	Xlr	0.241504
Psd3	6.83495e-151	2.44445	0.468	0.219	1.40985e-146	resident KCs	Psd3	1.05493
Epn2	2.16941e-48	2.43405	0.124	0.036	4.47483e-44	resident KCs	Epn2	0.128867
Ifitm10	5.12502e-43	2.40801	0.122	0.039	1.05714e-38	resident KCs	Ifitm10	0.135187
Slc45a3	1.13727e-92	2.40357	0.221	0.063	2.34585e-88	resident KCs	Slc45a3	0.262571
Gpm6b	1.68793e-55	2.29389	0.149	0.045	3.48169e-51	resident KCs	Gpm6b	0.254891
Stard13	2.53981e-55	2.28867	0.144	0.042	5.23888e-51	resident KCs	Stard13	0.2197
Zdhhc14	4.64165e-250	2.24025	0.675	0.345	9.57433e-246	resident KCs	Zdhhc14	1.33276
Ppp1r9a	3.72853e-179	2.21297	0.466	0.184	7.69085e-175	resident KCs	Ppp1r9a	0.736908
Ctsf	5.13014e-65	2.19787	0.183	0.06	1.05819e-60	resident KCs	Ctsf	0.190147
Otud7b	1.26456e-45	2.19375	0.152	0.057	2.6084e-41	resident KCs	Otud7b	0.18403
Ptprm	9.65473e-239	2.15915	0.718	0.428	1.99148e-234	resident KCs	Ptprm	1.84143
Dab2	2.29161e-100	2.15558	0.292	0.108	4.7269e-96	resident KCs	Dab2	0.568086
Mmp27	3.58865e-46	2.06717	0.172	0.07	7.40231e-42	resident KCs	Mmp27	0.21297
Sh3bgrl2	1.94113e-41	2.03752	0.164	0.07	4.00397e-37	resident KCs	Sh3bgrl2	0.196262
Sult1a1	5.62826e-56	2.03438	0.169	0.058	1.16094e-51	resident KCs	Sult1a1	0.162977
Naip1	6.42671e-49	2.0182	0.177	0.071	1.32564e-44	resident KCs	Naip1	0.193924
Rims3	6.7564e-116	2.01392	0.367	0.154	1.39364e-111	resident KCs	Rims3	0.428787
Cfh	3.90066e-144	1.99561	0.498	0.251	8.04588e-140	resident KCs	Cfh	0.903554
Ephx1	1.81392e-83	1.99395	0.283	0.118	3.74158e-79	resident KCs	Ephx1	0.289598
Fabp7	1.60517e-92	1.92119	0.488	0.301	3.31098e-88	resident KCs	Fabp7	1.1286
Slc16a9	4.49132e-175	1.91421	0.517	0.234	9.26425e-171	resident KCs	Slc16a9	0.746212
Epb41l1	8.39043e-41	1.90126	0.154	0.062	1.73069e-36	resident KCs	Epb41l1	0.162309
Alb	9.67406e-63	1.89215	0.331	0.184	1.99547e-58	resident KCs	Alb	0.474205
Slit1	2.38353e-51	1.88583	0.197	0.082	4.9165e-47	resident KCs	Slit1	0.1851
Igf2bp2	1.00499e-28	1.87993	0.12	0.051	2.07299e-24	resident KCs	Igf2bp2	0.136409
Prkn	6.24333e-128	1.85808	0.462	0.222	1.28781e-123	resident KCs	Prkn	0.695549
Syn1	6.0944e-42	1.8546	0.178	0.079	1.25709e-37	resident KCs	Syn1	0.175187
Cenpv	5.75461e-25	1.84986	0.122	0.058	1.187e-20	resident KCs	Cenpv	0.136585
Slc1a2	2.88302e-67	1.834	0.248	0.104	5.9468e-63	resident KCs	Slc1a2	0.289719
Kitl	1.65295e-43	1.83227	0.176	0.074	3.40953e-39	resident KCs	Kitl	0.228187
2610203C22Rik	1.31096e-50	1.82602	0.162	0.057	2.70413e-46	resident KCs	2610203C22Rik	0.205083
Prune2	3.98465e-31	1.80445	0.133	0.058	8.21913e-27	resident KCs	Prune2	0.153434
Rnf144b	8.40201e-59	1.79895	0.24	0.108	1.73308e-54	resident KCs	Rnf144b	0.298074
Gm19705	1.29845e-38	1.7968	0.176	0.082	2.67831e-34	resident KCs	Gm19705	0.206102
Mast4	1.26372e-71	1.76523	0.299	0.142	2.60668e-67	resident KCs	Mast4	0.347019
Tmem26	1.59401e-139	1.74943	0.504	0.259	3.28796e-135	resident KCs	Tmem26	0.628023
Cdh5	4.99625e-148	1.73185	0.638	0.42	1.03058e-143	resident KCs	Cdh5	1.16909
Paqr9	6.5047e-186	1.70671	0.64	0.359	1.34172e-181	resident KCs	Paqr9	0.933631
Icos	1.23552e-50	1.69713	0.262	0.137	2.54852e-46	resident KCs	Icos	0.263453
Tspan15	2.7667e-72	1.67822	0.34	0.176	5.70686e-68	resident KCs	Tspan15	0.422805
2510009E07Rik	4.38548e-111	1.67605	0.521	0.311	9.04592e-107	resident KCs	2510009E07Rik	0.749965
Dysf	3.09625e-192	1.66322	0.597	0.288	6.38663e-188	resident KCs	Dysf	0.914863
Gm32098	1.07779e-20	1.61287	0.115	0.058	2.22316e-16	resident KCs	Gm32098	0.0813986
Cd33	7.25804e-28	1.61094	0.109	0.044	1.49712e-23	resident KCs	Cd33	0.108898
Agmo	1.35472e-108	1.60378	0.567	0.362	2.79439e-104	resident KCs	Agmo	1.01802
Crppa	1.47645e-25	1.59359	0.158	0.084	3.04548e-21	resident KCs	Crppa	0.203808
Plxna4	1.44929e-57	1.57942	0.136	0.034	2.98946e-53	resident KCs	Plxna4	0.247894
Marco	6.65166e-60	1.54984	0.446	0.298	1.37204e-55	resident KCs	Marco	2.20091
Kcna2	3.10324e-151	1.54858	0.59	0.333	6.40106e-147	resident KCs	Kcna2	0.8238
Dip2c	8.44732e-201	1.54502	0.792	0.533	1.74243e-196	resident KCs	Dip2c	1.59987
Pdgfc	9.76856e-195	1.54236	0.676	0.383	2.01496e-190	resident KCs	Pdgfc	0.985905
Bach2os	4.36776e-72	1.51453	0.374	0.207	9.00937e-68	resident KCs	Bach2os	0.382168
Hpgd	3.59768e-166	1.50702	0.75	0.525	7.42093e-162	resident KCs	Hpgd	1.95272
Gm26542	2.78753e-13	1.48761	0.114	0.068	5.74985e-09	resident KCs	Gm26542	0.135864
Rasal2	2.41092e-56	1.4757	0.37	0.228	4.973e-52	resident KCs	Rasal2	0.511754
Large1	2.35207e-115	1.45952	0.633	0.436	4.85161e-111	resident KCs	Large1	0.973967
Srcin1	7.93536e-24	1.45173	0.13	0.064	1.63683e-19	resident KCs	Srcin1	0.0972852
Serpinb6a	1.86988e-197	1.42359	0.744	0.488	3.857e-193	resident KCs	Serpinb6a	1.10913
Slco2a1	1.91442e-29	1.42307	0.188	0.102	3.94886e-25	resident KCs	Slco2a1	0.19637
C5ar2	4.177e-20	1.42002	0.136	0.074	8.6159e-16	resident KCs	C5ar2	0.132099
Mrc1	6.16682e-269	1.40835	0.942	0.732	1.27203e-264	resident KCs	Mrc1	2.11953
Creb3l2	5.20564e-53	1.40732	0.306	0.169	1.07377e-48	resident KCs	Creb3l2	0.339792
Tanc2	2.39862e-154	1.40594	0.684	0.45	4.94762e-150	resident KCs	Tanc2	1.14312
Anapc15	1.05807e-55	1.39856	0.596	0.502	2.18249e-51	resident KCs	Anapc15	0.831428
Adam33	8.28292e-30	1.39419	0.172	0.088	1.70852e-25	resident KCs	Adam33	0.20183
St3gal6	2.3254e-25	1.39075	0.205	0.125	4.7966e-21	resident KCs	St3gal6	0.292542
Pde8a	1.28067e-67	1.38175	0.554	0.413	2.64163e-63	resident KCs	Pde8a	0.759244
Abca9	1.28503e-65	1.36932	0.44	0.285	2.65064e-61	resident KCs	Abca9	0.567277
Cd22	2.28342e-39	1.36699	0.191	0.089	4.71001e-35	resident KCs	Cd22	0.162817
Pitpnc1	2.82551e-229	1.36451	0.958	0.843	5.82818e-225	resident KCs	Pitpnc1	2.21103
Gfra2	6.53209e-56	1.35789	0.34	0.196	1.34737e-51	resident KCs	Gfra2	0.532695
Ddx60	1.50916e-119	1.34747	0.75	0.585	3.11295e-115	resident KCs	Ddx60	1.16779
Stau2	2.44001e-15	1.34588	0.137	0.084	5.033e-11	resident KCs	Stau2	0.164714
Plpp3	1.00782e-74	1.34048	0.396	0.219	2.07882e-70	resident KCs	Plpp3	0.410712
Atxn1	1.42843e-221	1.32702	0.841	0.598	2.94642e-217	resident KCs	Atxn1	1.40051
Ptk2	5.39667e-87	1.32024	0.507	0.321	1.11317e-82	resident KCs	Ptk2	0.57218
Acot1	3.37104e-13	1.31906	0.1	0.057	6.95344e-09	resident KCs	Acot1	0.0624028
Apoa2	1.25755e-14	1.31415	0.106	0.059	2.59396e-10	resident KCs	Apoa2	0.102269
Klf9	1.36613e-18	1.31166	0.15	0.089	2.81791e-14	resident KCs	Klf9	0.180533
Arap2	2.66522e-74	1.31059	0.501	0.341	5.49754e-70	resident KCs	Arap2	0.675166
Thrb	1.04699e-218	1.29143	0.863	0.589	2.15962e-214	resident KCs	Thrb	1.54644
Slc46a3	8.23065e-38	1.27889	0.258	0.149	1.69774e-33	resident KCs	Slc46a3	0.262532
Pkp4	7.54363e-138	1.25808	0.763	0.6	1.55602e-133	resident KCs	Pkp4	1.17001
Timp2	2.72389e-71	1.25787	0.446	0.274	5.61857e-67	resident KCs	Timp2	0.563459
Cracr2b	4.20457e-17	1.25687	0.125	0.069	8.67277e-13	resident KCs	Cracr2b	0.107318
Hpn	2.22175e-14	1.25108	0.102	0.056	4.5828e-10	resident KCs	Hpn	0.113486
Meis1	1.70383e-17	1.25081	0.159	0.098	3.51448e-13	resident KCs	Meis1	0.174144
Ttc28	3.23277e-34	1.23479	0.269	0.164	6.66823e-30	resident KCs	Ttc28	0.34384
Dapk1	4.19365e-117	1.21833	0.829	0.685	8.65024e-113	resident KCs	Dapk1	1.40655
Trf	5.85283e-190	1.21739	0.837	0.665	1.20726e-185	resident KCs	Trf	1.31316
Itsn1	5.74415e-182	1.2157	0.902	0.733	1.18485e-177	resident KCs	Itsn1	1.65031
Ecm1	4.51865e-28	1.20676	0.174	0.09	9.32061e-24	resident KCs	Ecm1	0.144552
Sh3bp5	2.99045e-73	1.20442	0.642	0.503	6.1684e-69	resident KCs	Sh3bp5	0.904746
0610040J01Rik	2.12756e-14	1.20025	0.185	0.128	4.38852e-10	resident KCs	0610040J01Rik	0.236888
Meis3	1.19819e-16	1.19691	0.124	0.07	2.47151e-12	resident KCs	Meis3	0.112253
Dhrs3	5.56871e-61	1.18268	0.428	0.273	1.14866e-56	resident KCs	Dhrs3	0.445752
Nfia	7.3628e-100	1.18021	0.642	0.444	1.51873e-95	resident KCs	Nfia	0.939991
Jup	2.15341e-36	1.16527	0.302	0.191	4.44184e-32	resident KCs	Jup	0.278949
Glul	9.245e-145	1.16139	0.729	0.524	1.90697e-140	resident KCs	Glul	0.892516
Arrdc3	8.6216e-15	1.16101	0.23	0.172	1.77838e-10	resident KCs	Arrdc3	0.234261
Scamp5	1.0787e-41	1.15937	0.316	0.197	2.22504e-37	resident KCs	Scamp5	0.301565
Gm49101	2.69411e-19	1.15793	0.204	0.135	5.55714e-15	resident KCs	Gm49101	0.235987
Arg2	1.15184e-09	1.14733	0.1	0.063	2.37589e-05	resident KCs	Arg2	0.0997859
Scn1b	1.19309e-66	1.14245	0.401	0.232	2.46098e-62	resident KCs	Scn1b	0.37894
Enpp1	1.03786e-31	1.13853	0.242	0.142	2.14079e-27	resident KCs	Enpp1	0.229129
Mapre3	4.0598e-19	1.13561	0.139	0.077	8.37414e-15	resident KCs	Mapre3	0.117521
Wwc2	1.91736e-28	1.13487	0.354	0.259	3.95493e-24	resident KCs	Wwc2	0.399612
Epb41l3	2.90764e-224	1.13465	0.845	0.578	5.99759e-220	resident KCs	Epb41l3	1.29669
Ms4a8a	8.39959e-30	1.12974	0.353	0.262	1.73258e-25	resident KCs	Ms4a8a	0.481727
2610035D17Rik	8.69599e-15	1.12327	0.12	0.069	1.79372e-10	resident KCs	2610035D17Rik	0.110817
Cela1	1.70206e-42	1.12117	0.348	0.222	3.51085e-38	resident KCs	Cela1	0.335244
E230029C05Rik	6.43385e-131	1.11714	0.751	0.561	1.32711e-126	resident KCs	E230029C05Rik	1.14281
Pltp	5.27776e-169	1.11632	0.875	0.715	1.08864e-164	resident KCs	Pltp	1.38181
Prkcq	1.25666e-30	1.10926	0.285	0.184	2.59212e-26	resident KCs	Prkcq	0.333422
C4b	2.77125e-83	1.10505	0.557	0.374	5.71626e-79	resident KCs	C4b	0.856042
Rnf128	4.92218e-17	1.10401	0.149	0.089	1.0153e-12	resident KCs	Rnf128	0.147654
Rnf150	4.38209e-59	1.10321	0.298	0.148	9.03894e-55	resident KCs	Rnf150	0.425168
Abcd4	4.86926e-20	1.09976	0.219	0.147	1.00438e-15	resident KCs	Abcd4	0.201409
Slc40a1	2.74283e-253	1.09879	0.989	0.866	5.65764e-249	resident KCs	Slc40a1	3.07063
Zbtb4	3.67999e-93	1.098	0.649	0.482	7.59072e-89	resident KCs	Zbtb4	0.723305
Abca1	1.43836e-204	1.09685	0.899	0.744	2.96691e-200	resident KCs	Abca1	1.40024
Dusp3	6.31225e-58	1.09406	0.522	0.387	1.30203e-53	resident KCs	Dusp3	0.542344
Rhobtb1	3.61387e-83	1.09347	0.608	0.431	7.45434e-79	resident KCs	Rhobtb1	0.694453
Tmc8	2.10481e-15	1.09342	0.142	0.087	4.3416e-11	resident KCs	Tmc8	0.115305
Lpin1	1.26627e-26	1.09024	0.167	0.087	2.61194e-22	resident KCs	Lpin1	0.0961168
Fgd6	6.6283e-44	1.08849	0.423	0.301	1.36722e-39	resident KCs	Fgd6	0.453422
Cdc14b	2.28167e-12	1.08201	0.108	0.064	4.70639e-08	resident KCs	Cdc14b	0.110029
Ttyh2	1.03562e-82	1.08076	0.487	0.29	2.13616e-78	resident KCs	Ttyh2	0.484457
C3ar1	1.01994e-67	1.0768	0.447	0.279	2.10383e-63	resident KCs	C3ar1	0.524088
Fer	6.34955e-88	1.07014	0.625	0.446	1.30972e-83	resident KCs	Fer	0.73461
Slc9a9	1.18625e-180	1.0625	0.944	0.819	2.44689e-176	resident KCs	Slc9a9	2.03287
Tmcc3	7.83146e-176	1.06226	0.951	0.849	1.61539e-171	resident KCs	Tmcc3	2.10256
Bank1	3.01225e-116	1.06186	0.9	0.749	6.21337e-112	resident KCs	Bank1	1.75648
Rapgef5	8.21839e-22	1.05572	0.278	0.194	1.69521e-17	resident KCs	Rapgef5	0.372088
Arhgef12	9.54603e-101	1.0538	0.656	0.473	1.96906e-96	resident KCs	Arhgef12	0.785386
Prxl2a	2.82105e-11	1.04946	0.108	0.066	5.81898e-07	resident KCs	Prxl2a	0.0945739
Aatk	4.23536e-24	1.04893	0.231	0.147	8.73629e-20	resident KCs	Aatk	0.176143
Stk39	4.52335e-24	1.0485	0.262	0.176	9.3303e-20	resident KCs	Stk39	0.279565
Sema6d	1.9724e-105	1.04553	0.798	0.622	4.06848e-101	resident KCs	Sema6d	1.35177
Stxbp5	5.49493e-24	1.04525	0.223	0.14	1.13344e-19	resident KCs	Stxbp5	0.229572
4632428C04Rik	6.6339e-12	1.04522	0.124	0.079	1.36838e-07	resident KCs	4632428C04Rik	0.129087
Gm48099	3.55678e-28	1.04299	0.297	0.198	7.33657e-24	resident KCs	Gm48099	0.321044
Rhob	3.03492e-58	1.04261	0.537	0.397	6.26013e-54	resident KCs	Rhob	0.611904
1700003F12Rik	1.14098e-14	1.04151	0.119	0.068	2.3535e-10	resident KCs	1700003F12Rik	0.0881948
Spire1	1.22845e-12	1.04039	0.151	0.101	2.53393e-08	resident KCs	Spire1	0.125456
Wwp1	5.57773e-92	1.03899	0.73	0.589	1.15052e-87	resident KCs	Wwp1	0.900438
Arntl	1.9662e-27	1.03826	0.309	0.214	4.05569e-23	resident KCs	Arntl	0.352504
Gm39556	1.34438e-13	1.03524	0.148	0.095	2.77305e-09	resident KCs	Gm39556	0.12296
Cd37	2.15532e-20	1.03354	0.218	0.144	4.44577e-16	resident KCs	Cd37	0.179637
Ccdc125	3.80475e-20	1.03157	0.238	0.163	7.84806e-16	resident KCs	Ccdc125	0.240358
Wtip	1.43517e-09	1.02848	0.109	0.071	2.96033e-05	resident KCs	Wtip	0.0955797
Mxi1	3.66356e-12	1.01853	0.189	0.137	7.55683e-08	resident KCs	Mxi1	0.208873
Fmo5	1.57808e-10	1.01708	0.104	0.064	3.25511e-06	resident KCs	Fmo5	0.0784815
Cd36	1.26688e-19	1.01118	0.356	0.286	2.61319e-15	resident KCs	Cd36	0.537203
Arap3	3.6027e-13	1.00864	0.107	0.061	7.43128e-09	resident KCs	Arap3	0.101883
Adrb1	2.43176e-45	1.00678	0.439	0.309	5.016e-41	resident KCs	Adrb1	0.486018
Pgm2l1	1.9994e-18	1.00635	0.274	0.205	4.12417e-14	resident KCs	Pgm2l1	0.277579
Engase	8.00431e-34	1.00198	0.333	0.222	1.65105e-29	resident KCs	Engase	0.315496
Tmem229a	6.42969e-21	1.00139	0.218	0.142	1.32625e-16	resident KCs	Tmem229a	0.215611
Kifc3	2.66254e-17	1.00109	0.198	0.133	5.49202e-13	resident KCs	Kifc3	0.166251
5031425F14Rik	7.86956e-23	0.994038	0.225	0.143	1.62325e-18	resident KCs	5031425F14Rik	0.201262
Ccl24	1.39672e-82	0.992772	0.569	0.366	2.88101e-78	resident KCs	Ccl24	1.47625
Gm10874	1.63315e-07	0.989097	0.114	0.081	0.0033687	resident KCs	Gm10874	0.0925015
Rsad2	1.03259e-20	0.983426	0.356	0.281	2.12992e-16	resident KCs	Rsad2	0.46081
Adcy4	2.46868e-50	0.982303	0.484	0.357	5.09214e-46	resident KCs	Adcy4	0.523778
Tcp11l2	2.39145e-20	0.979174	0.154	0.086	4.93284e-16	resident KCs	Tcp11l2	0.126612
Klf2	4.0322e-43	0.978661	0.587	0.487	8.31722e-39	resident KCs	Klf2	0.925125
Mfhas1	1.44675e-67	0.972969	0.529	0.366	2.9842e-63	resident KCs	Mfhas1	0.51718
Ulk2	7.18543e-87	0.965078	0.752	0.622	1.48214e-82	resident KCs	Ulk2	0.974139
Fcgrt	1.21764e-132	0.963772	0.776	0.62	2.51164e-128	resident KCs	Fcgrt	0.925745
Hap1	4.31658e-11	0.963533	0.141	0.095	8.90382e-07	resident KCs	Hap1	0.116912
Tmlhe	8.60411e-11	0.956364	0.133	0.088	1.77477e-06	resident KCs	Tmlhe	0.120674
Pced1b	7.9523e-26	0.938922	0.389	0.302	1.64032e-21	resident KCs	Pced1b	0.438379
Gab1	1.68423e-29	0.938252	0.322	0.216	3.47407e-25	resident KCs	Gab1	0.37384
Tspan9	3.6466e-19	0.932028	0.289	0.216	7.52184e-15	resident KCs	Tspan9	0.372703
Prkca	8.43798e-22	0.93062	0.343	0.26	1.7405e-17	resident KCs	Prkca	0.440902
Lrp6	2.24543e-97	0.930127	0.736	0.597	4.63166e-93	resident KCs	Lrp6	0.845138
Plxna4os1	6.95849e-20	0.926864	0.244	0.167	1.43533e-15	resident KCs	Plxna4os1	0.227411
Trim25	6.1944e-52	0.92634	0.744	0.665	1.27772e-47	resident KCs	Trim25	0.988892
Selenop	2.81375e-246	0.92229	0.967	0.878	5.80391e-242	resident KCs	Selenop	1.85402
Sh3pxd2a	1.14208e-25	0.915587	0.316	0.222	2.35578e-21	resident KCs	Sh3pxd2a	0.312105
Cpeb3	1.84774e-36	0.91438	0.453	0.34	3.81134e-32	resident KCs	Cpeb3	0.539144
Cdk8	2.40782e-59	0.913232	0.908	0.875	4.96661e-55	resident KCs	Cdk8	1.61638
Tcn2	5.50386e-75	0.911409	0.655	0.522	1.13528e-70	resident KCs	Tcn2	0.703422
Immp2l	1.54052e-37	0.910069	0.525	0.409	3.17763e-33	resident KCs	Immp2l	0.906707
Ston2	3.59495e-49	0.90067	0.629	0.522	7.4153e-45	resident KCs	Ston2	0.796489
Rras2	4.17412e-24	0.89937	0.313	0.225	8.60996e-20	resident KCs	Rras2	0.318435
Lmbr1	1.73505e-06	0.898916	0.101	0.072	0.0357888	resident KCs	Lmbr1	0.0928744
Zbtb20	1.03766e-172	0.898063	0.972	0.894	2.14038e-168	resident KCs	Zbtb20	1.97341
Oplah	2.42544e-12	0.895111	0.167	0.115	5.00296e-08	resident KCs	Oplah	0.14394
B3galnt1	4.15656e-14	0.892813	0.201	0.142	8.57374e-10	resident KCs	B3galnt1	0.191748
Cmtm4	3.89562e-13	0.892367	0.224	0.167	8.03549e-09	resident KCs	Cmtm4	0.233376
Rnf180	6.1244e-66	0.889131	0.602	0.449	1.26328e-61	resident KCs	Rnf180	0.729256
Rin2	7.83976e-58	0.887219	0.711	0.612	1.61711e-53	resident KCs	Rin2	0.94392
1110019D14Rik	1.40617e-08	0.884882	0.141	0.101	0.00029005	resident KCs	1110019D14Rik	0.162905
Pde1b	1.39966e-10	0.884055	0.185	0.137	2.88709e-06	resident KCs	Pde1b	0.160254
Stk17b	9.74318e-68	0.88387	0.796	0.698	2.00972e-63	resident KCs	Stk17b	1.11115
Cd300ld	9.30117e-136	0.880872	0.926	0.849	1.91855e-131	resident KCs	Cd300ld	1.53418
Fbxo32	2.27544e-12	0.87948	0.12	0.074	4.69354e-08	resident KCs	Fbxo32	0.113141
Ksr2	1.2363e-128	0.878885	0.842	0.671	2.55012e-124	resident KCs	Ksr2	1.19023
Trp53inp2	1.98556e-21	0.878644	0.213	0.133	4.09561e-17	resident KCs	Trp53inp2	0.181701
Sbf2	1.43622e-137	0.877962	0.932	0.837	2.96249e-133	resident KCs	Sbf2	1.51607
Siglec1	6.83287e-52	0.874891	0.604	0.482	1.40942e-47	resident KCs	Siglec1	0.736044
Zfp90	1.52024e-38	0.873913	0.466	0.354	3.13581e-34	resident KCs	Zfp90	0.462812
Rtn1	2.22211e-21	0.870788	0.294	0.209	4.58356e-17	resident KCs	Rtn1	0.489938
Osbpl11	7.79154e-39	0.868235	0.496	0.39	1.60716e-34	resident KCs	Osbpl11	0.50114
Slc1a3	1.63613e-78	0.867187	0.591	0.399	3.37485e-74	resident KCs	Slc1a3	0.915981
B4galt6	4.51481e-52	0.864127	0.571	0.439	9.31271e-48	resident KCs	B4galt6	0.601413
Slc25a33	2.93924e-22	0.864001	0.398	0.317	6.06277e-18	resident KCs	Slc25a33	0.450366
Zfp395	4.62424e-23	0.86292	0.302	0.216	9.53843e-19	resident KCs	Zfp395	0.305127
Cnksr3	8.07279e-11	0.862003	0.199	0.149	1.66518e-06	resident KCs	Cnksr3	0.200898
Cd83	5.44574e-17	0.858273	0.27	0.193	1.12329e-12	resident KCs	Cd83	0.450222
Slc44a1	3.09668e-12	0.857718	0.193	0.138	6.38751e-08	resident KCs	Slc44a1	0.196153
6430548M08Rik	4.94289e-38	0.857225	0.471	0.359	1.01957e-33	resident KCs	6430548M08Rik	0.510464
Ust	4.83133e-87	0.856923	0.774	0.628	9.96559e-83	resident KCs	Ust	1.18977
Jmy	1.90462e-21	0.853384	0.301	0.217	3.92866e-17	resident KCs	Jmy	0.271519
Zfp703	2.07326e-39	0.851198	0.486	0.373	4.27651e-35	resident KCs	Zfp703	0.539042
Lgmn	0	0.850999	0.999	0.977	0	resident KCs	Lgmn	2.66573
Naip5	3.66193e-23	0.850787	0.36	0.278	7.55346e-19	resident KCs	Naip5	0.314054
Tmem65	3.18558e-47	0.850605	0.6	0.493	6.5709e-43	resident KCs	Tmem65	0.634834
Klhl9	1.77882e-38	0.846538	0.52	0.419	3.66916e-34	resident KCs	Klhl9	0.524763
Rhoc	8.78677e-17	0.845717	0.176	0.111	1.81245e-12	resident KCs	Rhoc	0.132522
Abcc3	1.71605e-102	0.84519	0.831	0.68	3.5397e-98	resident KCs	Abcc3	1.11721
Syne2	1.42309e-11	0.843185	0.225	0.174	2.93541e-07	resident KCs	Syne2	0.237152
Gdpd1	9.34332e-35	0.840384	0.391	0.276	1.92725e-30	resident KCs	Gdpd1	0.425828
Tut4	2.24782e-64	0.839909	0.706	0.594	4.63658e-60	resident KCs	Tut4	0.843673
Cpeb2	7.42732e-19	0.836947	0.305	0.227	1.53203e-14	resident KCs	Cpeb2	0.326355
Slc27a1	4.10085e-13	0.836878	0.154	0.1	8.45883e-09	resident KCs	Slc27a1	0.112789
Vopp1	7.21482e-15	0.836678	0.279	0.215	1.4882e-10	resident KCs	Vopp1	0.245546
Dyrk2	3.65109e-40	0.832678	0.529	0.428	7.53109e-36	resident KCs	Dyrk2	0.520831
Bco2	2.44134e-07	0.830841	0.128	0.093	0.00503576	resident KCs	Bco2	0.125729
Pou6f1	1.16945e-07	0.822962	0.139	0.102	0.00241223	resident KCs	Pou6f1	0.138564
Tsc22d3	2.18035e-30	0.822096	0.467	0.367	4.49741e-26	resident KCs	Tsc22d3	0.544729
Ttc8	3.95584e-07	0.821692	0.113	0.08	0.00815972	resident KCs	Ttc8	0.084008
Arhgef18	7.2761e-10	0.818674	0.174	0.128	1.50084e-05	resident KCs	Arhgef18	0.158308
Ssh2	7.06249e-40	0.816212	0.857	0.8	1.45678e-35	resident KCs	Ssh2	1.59057
Tbc1d32	9.16183e-14	0.812045	0.282	0.222	1.88981e-09	resident KCs	Tbc1d32	0.267123
Kcng2	3.33106e-11	0.811181	0.184	0.133	6.87099e-07	resident KCs	Kcng2	0.152334
Fam43a	1.02479e-12	0.810982	0.254	0.197	2.11383e-08	resident KCs	Fam43a	0.226605
Micall2	2.83924e-08	0.810606	0.159	0.12	0.000585651	resident KCs	Micall2	0.162905
Maf	1.57399e-155	0.808217	0.986	0.913	3.24667e-151	resident KCs	Maf	2.06752
Gm42418	4.46957e-103	0.805749	1	1	9.21939e-99	resident KCs	Gm42418	5.60707
Sema4c	1.80984e-09	0.799424	0.23	0.184	3.73316e-05	resident KCs	Sema4c	0.241479
Map1lc3a	2.10094e-19	0.798907	0.272	0.193	4.33362e-15	resident KCs	Map1lc3a	0.230643
A130014A01Rik	2.30555e-12	0.796124	0.241	0.185	4.75565e-08	resident KCs	A130014A01Rik	0.219774
Pcmtd2	5.24355e-15	0.7957	0.233	0.169	1.08159e-10	resident KCs	Pcmtd2	0.201857
Acot2	5.50615e-09	0.795076	0.148	0.106	0.000113575	resident KCs	Acot2	0.108107
Mylip	3.9949e-39	0.78971	0.566	0.465	8.24029e-35	resident KCs	Mylip	0.649648
Gm13431	6.15716e-09	0.787623	0.189	0.145	0.000127004	resident KCs	Gm13431	0.198822
Synj2	2.29793e-06	0.786393	0.106	0.076	0.0473994	resident KCs	Synj2	0.0855949
Gpcpd1	2.35072e-30	0.785925	0.522	0.436	4.84883e-26	resident KCs	Gpcpd1	0.564391
Phyhd1	5.69606e-12	0.785542	0.122	0.075	1.17493e-07	resident KCs	Phyhd1	0.0814541
Fblim1	6.54448e-35	0.784198	0.403	0.286	1.34993e-30	resident KCs	Fblim1	0.374894
Iqgap2	1.18979e-101	0.779928	0.917	0.821	2.45418e-97	resident KCs	Iqgap2	1.43519
Nck2	2.86139e-22	0.778167	0.398	0.314	5.90219e-18	resident KCs	Nck2	0.385958
Nr6a1	1.03976e-13	0.774538	0.278	0.216	2.14471e-09	resident KCs	Nr6a1	0.339454
Cryba4	3.42877e-11	0.773189	0.168	0.117	7.07253e-07	resident KCs	Cryba4	0.126035
Cttn	1.28799e-19	0.773022	0.295	0.221	2.65673e-15	resident KCs	Cttn	0.25441
Tent5a	1.46205e-59	0.770664	0.838	0.774	3.01577e-55	resident KCs	Tent5a	1.23046
Zhx2	3.07735e-12	0.769361	0.223	0.166	6.34766e-08	resident KCs	Zhx2	0.236005
Ctnnd1	3.05229e-79	0.767693	0.885	0.813	6.29596e-75	resident KCs	Ctnnd1	1.47283
Lrp12	1.20369e-14	0.764077	0.26	0.195	2.48286e-10	resident KCs	Lrp12	0.264475
BC049352	1.37716e-16	0.762623	0.255	0.185	2.84067e-12	resident KCs	BC049352	0.23184
Sipa1l1	1.88782e-32	0.762519	0.527	0.434	3.89402e-28	resident KCs	Sipa1l1	0.589773
Bcl9	6.48235e-15	0.762304	0.319	0.253	1.33711e-10	resident KCs	Bcl9	0.286382
St3gal4	1.46155e-72	0.761338	0.899	0.827	3.01475e-68	resident KCs	St3gal4	1.63685
Afdn	4.03857e-11	0.760279	0.275	0.222	8.33037e-07	resident KCs	Afdn	0.320743
Eepd1	8.27423e-20	0.758229	0.406	0.331	1.70672e-15	resident KCs	Eepd1	0.489117
Crim1	3.15065e-26	0.75815	0.392	0.298	6.49885e-22	resident KCs	Crim1	0.445125
Hexb	5.43862e-62	0.756583	0.897	0.85	1.12182e-57	resident KCs	Hexb	1.44759
Mafb	4.66199e-176	0.753697	0.971	0.908	9.61629e-172	resident KCs	Mafb	2.08247
Ccl8	1.01625e-18	0.753651	0.268	0.187	2.09621e-14	resident KCs	Ccl8	0.763426
Ppfibp2	1.46542e-47	0.753269	0.577	0.454	3.02271e-43	resident KCs	Ppfibp2	0.553792
Upp2	2.62363e-11	0.750852	0.234	0.178	5.41175e-07	resident KCs	Upp2	0.266054
Mr1	7.91095e-09	0.749985	0.154	0.112	0.000163179	resident KCs	Mr1	0.109229
Kansl1l	4.56022e-26	0.748847	0.46	0.371	9.40637e-22	resident KCs	Kansl1l	0.519889
Fam110b	1.81357e-13	0.745786	0.224	0.162	3.74084e-09	resident KCs	Fam110b	0.20743
Tle1	4.73238e-11	0.745646	0.233	0.18	9.76148e-07	resident KCs	Tle1	0.217551
Rcsd1	7.39555e-30	0.745261	0.599	0.515	1.52548e-25	resident KCs	Rcsd1	0.759818
Agap1	1.84337e-24	0.743502	0.43	0.34	3.80232e-20	resident KCs	Agap1	0.478446
Ago4	4.66895e-16	0.743149	0.292	0.221	9.63064e-12	resident KCs	Ago4	0.24587
Sash1	5.90122e-201	0.742102	0.979	0.914	1.21724e-196	resident KCs	Sash1	1.77605
Tnfrsf26	1.57065e-08	0.741481	0.169	0.127	0.000323977	resident KCs	Tnfrsf26	0.134538
Arhgef3	2.54011e-32	0.740347	0.555	0.467	5.23948e-28	resident KCs	Arhgef3	0.673536
Ncoa4	9.62822e-127	0.738115	0.875	0.755	1.98601e-122	resident KCs	Ncoa4	1.15497
Sesn2	1.40552e-12	0.734992	0.225	0.166	2.89917e-08	resident KCs	Sesn2	0.190893
Hs6st1	1.21925e-47	0.734298	0.654	0.549	2.51494e-43	resident KCs	Hs6st1	0.683446
Ctla2b	3.15211e-101	0.734294	0.802	0.612	6.50185e-97	resident KCs	Ctla2b	1.3649
Eef2k	8.47049e-12	0.73055	0.17	0.118	1.74721e-07	resident KCs	Eef2k	0.154562
A330040F15Rik	4.20642e-54	0.729501	0.694	0.579	8.67658e-50	resident KCs	A330040F15Rik	0.870926
Wdfy3	2.85979e-149	0.727515	0.987	0.959	5.89888e-145	resident KCs	Wdfy3	2.03664
Trp53inp1	1.64596e-16	0.727141	0.224	0.153	3.39513e-12	resident KCs	Trp53inp1	0.210958
Adamdec1	2.62598e-27	0.725992	0.296	0.194	5.41661e-23	resident KCs	Adamdec1	0.414175
Rnasel	1.65251e-28	0.725555	0.489	0.399	3.40864e-24	resident KCs	Rnasel	0.482563
Cebpa	5.73649e-31	0.725539	0.488	0.389	1.18327e-26	resident KCs	Cebpa	0.472876
Ano10	4.20308e-09	0.72546	0.192	0.146	8.66968e-05	resident KCs	Ano10	0.180824
Armc8	3.65866e-64	0.723893	0.695	0.58	7.54672e-60	resident KCs	Armc8	0.695359
Hdac9	2.86103e-70	0.719834	0.928	0.843	5.90145e-66	resident KCs	Hdac9	2.51329
Kctd12	1.62526e-71	0.718767	0.853	0.76	3.35243e-67	resident KCs	Kctd12	1.28883
Map2k6	2.44635e-10	0.717847	0.176	0.127	5.04609e-06	resident KCs	Map2k6	0.165117
Gnpda1	4.53105e-26	0.717586	0.471	0.39	9.3462e-22	resident KCs	Gnpda1	0.446163
Plekhm1	2.43963e-47	0.715419	0.612	0.497	5.03223e-43	resident KCs	Plekhm1	0.619045
Crebrf	2.98148e-44	0.714709	0.567	0.439	6.14991e-40	resident KCs	Crebrf	0.598954
Spg20	1.15289e-09	0.713966	0.241	0.194	2.37807e-05	resident KCs	Spg20	0.217371
Farp2	3.76673e-22	0.711142	0.368	0.283	7.76963e-18	resident KCs	Farp2	0.337829
Slc12a2	4.49879e-19	0.709146	0.38	0.306	9.27965e-15	resident KCs	Slc12a2	0.358102
Mtmr10	3.25068e-08	0.707908	0.177	0.135	0.000670517	resident KCs	Mtmr10	0.201906
Arhgap19	1.30161e-36	0.704934	0.556	0.453	2.68483e-32	resident KCs	Arhgap19	0.566516
Bbs9	3.04569e-07	0.704867	0.206	0.167	0.00628233	resident KCs	Bbs9	0.229827
Rab39	5.70276e-44	0.702534	0.613	0.492	1.17631e-39	resident KCs	Rab39	0.663711
Slc26a11	8.16217e-13	0.702422	0.223	0.163	1.68361e-08	resident KCs	Slc26a11	0.203109
Fam214b	1.27149e-09	0.697569	0.226	0.176	2.6227e-05	resident KCs	Fam214b	0.199688
Cerk	4.77673e-57	0.6926	0.671	0.561	9.85296e-53	resident KCs	Cerk	0.778909
Laptm4b	7.29937e-07	0.690793	0.136	0.101	0.0150564	resident KCs	Laptm4b	0.113651
Gm5431	1.96281e-15	0.688564	0.312	0.244	4.0487e-11	resident KCs	Gm5431	0.286149
Lilra5	7.68261e-87	0.685657	0.846	0.749	1.58469e-82	resident KCs	Lilra5	1.08481
Ndfip1	6.51125e-110	0.685505	0.896	0.822	1.34307e-105	resident KCs	Ndfip1	1.17348
P2ry10b	1.63349e-06	0.68362	0.232	0.198	0.0336939	resident KCs	P2ry10b	0.232361
Zfp467	3.00804e-25	0.682866	0.413	0.317	6.20468e-21	resident KCs	Zfp467	0.339748
Smc1b	1.64865e-06	0.681937	0.208	0.174	0.0340067	resident KCs	Smc1b	0.181357
Hmox1	8.55154e-75	0.680899	0.905	0.841	1.76393e-70	resident KCs	Hmox1	2.00171
Appl2	4.61971e-19	0.680841	0.349	0.269	9.52907e-15	resident KCs	Appl2	0.298245
Mgmt	1.18459e-09	0.680796	0.228	0.178	2.44346e-05	resident KCs	Mgmt	0.294788
Naip6	5.06078e-09	0.673551	0.28	0.239	0.000104389	resident KCs	Naip6	0.271321
4930455G09Rik	9.95466e-13	0.673477	0.26	0.2	2.05335e-08	resident KCs	4930455G09Rik	0.259537
A330023F24Rik	1.32994e-13	0.673226	0.337	0.277	2.74326e-09	resident KCs	A330023F24Rik	0.340604
Pik3r1	3.58477e-76	0.672761	0.902	0.839	7.3943e-72	resident KCs	Pik3r1	1.31599
Aph1b	9.96624e-07	0.667521	0.19	0.154	0.0205574	resident KCs	Aph1b	0.153683
Tbc1d4	1.334e-16	0.665883	0.342	0.265	2.75163e-12	resident KCs	Tbc1d4	0.338463
Zfp951	2.87841e-09	0.662654	0.244	0.196	5.93731e-05	resident KCs	Zfp951	0.241052
Gm14221	2.89137e-34	0.661543	0.599	0.5	5.96402e-30	resident KCs	Gm14221	0.691869
Ctsl	3.1349e-76	0.658225	0.79	0.687	6.46637e-72	resident KCs	Ctsl	0.926088
Il18bp	1.09431e-157	0.654324	0.961	0.9	2.25723e-153	resident KCs	Il18bp	1.824
Sdc3	7.23973e-180	0.652637	0.998	0.981	1.49334e-175	resident KCs	Sdc3	2.56182
Dcaf6	7.65611e-16	0.649973	0.345	0.275	1.57923e-11	resident KCs	Dcaf6	0.360239
Dhrs1	1.36363e-53	0.649889	0.667	0.557	2.81275e-49	resident KCs	Dhrs1	0.658494
B3glct	1.44389e-07	0.649602	0.243	0.203	0.00297831	resident KCs	B3glct	0.241544
Txndc16	1.46642e-13	0.648485	0.38	0.326	3.02478e-09	resident KCs	Txndc16	0.372404
Tcf4	2.90733e-33	0.643946	0.659	0.576	5.99695e-29	resident KCs	Tcf4	0.825582
Anxa3	2.00227e-53	0.643462	0.722	0.628	4.13008e-49	resident KCs	Anxa3	0.887887
Pald1	1.55641e-11	0.64341	0.277	0.222	3.21041e-07	resident KCs	Pald1	0.227267
Mpp5	2.3484e-10	0.643147	0.267	0.215	4.84405e-06	resident KCs	Mpp5	0.219575
Kdm5b	6.55886e-17	0.642702	0.237	0.162	1.3529e-12	resident KCs	Kdm5b	0.192314
Kcnj10	2.65501e-56	0.641535	0.668	0.547	5.47648e-52	resident KCs	Kcnj10	0.732239
Snta1	5.55139e-19	0.640985	0.431	0.361	1.14509e-14	resident KCs	Snta1	0.434614
Ano6	6.6597e-99	0.640461	0.965	0.921	1.3737e-94	resident KCs	Ano6	1.62748
Plekhm2	1.38799e-73	0.639553	0.845	0.751	2.863e-69	resident KCs	Plekhm2	1.06732
Madd	1.82946e-58	0.63746	0.831	0.76	3.77362e-54	resident KCs	Madd	1.26406
Fmn1	2.47781e-67	0.637054	0.767	0.656	5.11098e-63	resident KCs	Fmn1	0.990518
Fggy	1.54604e-21	0.636919	0.398	0.311	3.18902e-17	resident KCs	Fggy	0.394922
Zfyve1	5.04955e-18	0.63658	0.368	0.291	1.04157e-13	resident KCs	Zfyve1	0.329824
Zfp608	2.54415e-13	0.636413	0.381	0.323	5.24783e-09	resident KCs	Zfp608	0.419134
Cdk14	1.03603e-58	0.636095	0.78	0.673	2.13701e-54	resident KCs	Cdk14	1.46714
Vezt	4.22573e-16	0.635881	0.397	0.335	8.71641e-12	resident KCs	Vezt	0.368363
Rgl1	2.74006e-107	0.63491	0.969	0.903	5.65193e-103	resident KCs	Rgl1	1.8755
Stard8	1.0679e-10	0.634335	0.286	0.233	2.20276e-06	resident KCs	Stard8	0.225532
Zswim6	1.58024e-113	0.63426	0.98	0.947	3.25957e-109	resident KCs	Zswim6	1.97106
Atp6v0a1	2.58142e-21	0.633966	0.4	0.315	5.3247e-17	resident KCs	Atp6v0a1	0.406797
Pink1	4.42196e-12	0.633475	0.273	0.214	9.12118e-08	resident KCs	Pink1	0.222681
Pbx1	1.20813e-15	0.632733	0.324	0.25	2.492e-11	resident KCs	Pbx1	0.462091
Clec1b	1.7377e-110	0.631113	0.9	0.698	3.58436e-106	resident KCs	Clec1b	1.52507
Igf1	6.1841e-158	0.630476	0.984	0.843	1.27559e-153	resident KCs	Igf1	2.21266
Ypel2	2.11811e-17	0.629132	0.247	0.17	4.36902e-13	resident KCs	Ypel2	0.25259
Gm26520	5.50931e-15	0.628749	0.331	0.261	1.13641e-10	resident KCs	Gm26520	0.326877
Snx24	1.2306e-111	0.626726	0.965	0.89	2.53837e-107	resident KCs	Snx24	1.75169
Myo9a	1.09501e-143	0.625192	0.995	0.941	2.25868e-139	resident KCs	Myo9a	2.39041
Ttll3	3.72273e-09	0.623689	0.248	0.198	7.67887e-05	resident KCs	Ttll3	0.252889
P2ry12	3.95148e-29	0.623313	0.59	0.499	8.15073e-25	resident KCs	P2ry12	0.663133
Vav2	1.37543e-55	0.623259	0.757	0.665	2.8371e-51	resident KCs	Vav2	0.865336
Kcnk6	2.34832e-19	0.623235	0.419	0.339	4.84389e-15	resident KCs	Kcnk6	0.40515
Ccl6	1.44921e-53	0.622053	0.876	0.821	2.98929e-49	resident KCs	Ccl6	1.43303
Aldh2	2.3708e-110	0.620413	0.936	0.888	4.89025e-106	resident KCs	Aldh2	1.38115
Ermard	1.82767e-13	0.620175	0.314	0.251	3.76994e-09	resident KCs	Ermard	0.29858
Pros1	8.81834e-13	0.61827	0.383	0.326	1.81896e-08	resident KCs	Pros1	0.382321
Tpp1	5.94341e-74	0.617511	0.802	0.706	1.22595e-69	resident KCs	Tpp1	0.911869
Hgf	1.18614e-16	0.615847	0.361	0.287	2.44664e-12	resident KCs	Hgf	0.349901
Bend6	5.94621e-07	0.615116	0.154	0.118	0.0122652	resident KCs	Bend6	0.181157
Asah2	2.09844e-12	0.614067	0.311	0.252	4.32846e-08	resident KCs	Asah2	0.29267
Camk1d	5.48173e-132	0.612657	1	0.998	1.13072e-127	resident KCs	Camk1d	2.9974
Klhl24	1.18984e-29	0.612174	0.578	0.496	2.45429e-25	resident KCs	Klhl24	0.604226
Hip1	1.31639e-82	0.611225	0.88	0.78	2.71531e-78	resident KCs	Hip1	1.19992
Zfp809	9.51557e-16	0.611189	0.362	0.291	1.96278e-11	resident KCs	Zfp809	0.35506
Hfe	2.7354e-47	0.610617	0.708	0.62	5.6423e-43	resident KCs	Hfe	0.753592
Creg1	1.18062e-195	0.609649	0.993	0.973	2.43527e-191	resident KCs	Creg1	2.38654
Rxra	2.8006e-61	0.609123	0.804	0.689	5.77679e-57	resident KCs	Rxra	0.94168
Smpdl3a	1.15298e-115	0.608939	0.956	0.892	2.37826e-111	resident KCs	Smpdl3a	1.48887
Actn1	6.72252e-117	0.607352	0.961	0.84	1.38665e-112	resident KCs	Actn1	1.62944
Rnf13	1.33403e-57	0.606398	0.798	0.727	2.75171e-53	resident KCs	Rnf13	0.887336
Kat6b	3.04773e-10	0.606069	0.347	0.297	6.28656e-06	resident KCs	Kat6b	0.401684
Mertk	4.46338e-210	0.605392	0.999	0.979	9.20661e-206	resident KCs	Mertk	2.4916
Zfp318	6.66432e-16	0.605192	0.386	0.319	1.37465e-11	resident KCs	Zfp318	0.346788
Nrip1	2.56871e-43	0.604104	0.835	0.783	5.29848e-39	resident KCs	Nrip1	1.2236
Slfn5	4.98275e-68	0.603288	0.866	0.781	1.02779e-63	resident KCs	Slfn5	1.26821
Dusp7	1.7634e-09	0.603034	0.336	0.292	3.63736e-05	resident KCs	Dusp7	0.297335
Lrp1	8.81826e-117	0.602762	0.982	0.949	1.81894e-112	resident KCs	Lrp1	1.8112
Akr1c13	3.09713e-08	0.602072	0.233	0.189	0.000638845	resident KCs	Akr1c13	0.195554
Wfdc17	4.19461e-83	0.601948	0.992	0.984	8.65223e-79	resident KCs	Wfdc17	2.76898
Adcy9	4.34335e-11	0.601141	0.27	0.213	8.95902e-07	resident KCs	Adcy9	0.284397
Sgpp1	4.09573e-12	0.599513	0.41	0.364	8.44825e-08	resident KCs	Sgpp1	0.428675
Arhgap12	2.15555e-36	0.599122	0.686	0.597	4.44625e-32	resident KCs	Arhgap12	0.767875
Pf4	2.3879e-08	0.599053	0.145	0.105	0.000492551	resident KCs	Pf4	0.179091
Tbc1d12	6.28234e-09	0.59873	0.201	0.153	0.000129586	resident KCs	Tbc1d12	0.197805
Ro60	1.63377e-07	0.5978	0.172	0.131	0.00336999	resident KCs	Ro60	0.152732
Pccb	4.87938e-12	0.59618	0.283	0.225	1.00647e-07	resident KCs	Pccb	0.233937
Cat	5.68892e-29	0.594566	0.588	0.514	1.17345e-24	resident KCs	Cat	0.573097
Calhm2	3.31163e-15	0.592909	0.44	0.382	6.8309e-11	resident KCs	Calhm2	0.421889
Idua	1.69284e-07	0.592447	0.19	0.149	0.00349181	resident KCs	Idua	0.134446
Cd5l	4.4338e-151	0.591733	0.996	0.892	9.14559e-147	resident KCs	Cd5l	3.72124
Pla2g15	3.76579e-56	0.591712	0.745	0.65	7.7677e-52	resident KCs	Pla2g15	0.797806
Ctsb	0	0.590947	1	1	0	resident KCs	Ctsb	3.69404
Hgsnat	1.36584e-21	0.590327	0.557	0.503	2.81731e-17	resident KCs	Hgsnat	0.5986
Il13ra1	6.46283e-25	0.589257	0.584	0.515	1.33309e-20	resident KCs	Il13ra1	0.622677
Pten	5.59213e-44	0.588985	0.915	0.892	1.15349e-39	resident KCs	Pten	1.32452
Pld1	1.64555e-40	0.588623	0.76	0.662	3.39428e-36	resident KCs	Pld1	0.997743
Fam234a	2.49524e-48	0.58749	0.737	0.646	5.14693e-44	resident KCs	Fam234a	0.836692
Nfxl1	3.07347e-36	0.583202	0.666	0.576	6.33965e-32	resident KCs	Nfxl1	0.72735
Vcam1	6.79087e-62	0.582946	0.863	0.831	1.40075e-57	resident KCs	Vcam1	1.78656
Msi2	3.59649e-15	0.580501	0.361	0.289	7.41848e-11	resident KCs	Msi2	0.386797
Ptgs1	2.18921e-98	0.579348	0.946	0.796	4.51568e-94	resident KCs	Ptgs1	1.6807
Zfhx3	4.29911e-58	0.578878	0.837	0.77	8.86778e-54	resident KCs	Zfhx3	1.17847
Snap23	6.39453e-54	0.578113	0.8	0.731	1.319e-49	resident KCs	Snap23	0.905944
Ncoa3	2.47266e-53	0.576498	0.896	0.847	5.10036e-49	resident KCs	Ncoa3	1.24663
Etv5	6.6354e-12	0.575381	0.413	0.363	1.36868e-07	resident KCs	Etv5	0.448164
Slc17a5	3.51962e-19	0.573915	0.459	0.388	7.25992e-15	resident KCs	Slc17a5	0.435372
Trrap	3.07132e-19	0.571819	0.511	0.454	6.33521e-15	resident KCs	Trrap	0.483114
Mxd4	1.04886e-41	0.570577	0.597	0.476	2.16349e-37	resident KCs	Mxd4	0.548692
Pnpla7	7.16669e-39	0.569316	0.694	0.609	1.47827e-34	resident KCs	Pnpla7	0.770585
Cds1	2.69505e-08	0.568658	0.311	0.267	0.000555907	resident KCs	Cds1	0.272147
Clcn5	8.4646e-14	0.568585	0.491	0.444	1.74599e-09	resident KCs	Clcn5	0.53166
Myo10	1.63887e-76	0.567365	0.665	0.459	3.38049e-72	resident KCs	Myo10	0.864911
Cd200r1	1.77715e-20	0.567289	0.474	0.396	3.66573e-16	resident KCs	Cd200r1	0.488264
Selenon	4.70702e-12	0.566233	0.274	0.214	9.70918e-08	resident KCs	Selenon	0.226669
Idh1	7.35857e-60	0.564935	0.816	0.718	1.51785e-55	resident KCs	Idh1	0.91638
Tanc1	2.71029e-22	0.564905	0.455	0.366	5.59051e-18	resident KCs	Tanc1	0.449552
Rab11fip5	4.02709e-08	0.563656	0.131	0.091	0.000830667	resident KCs	Rab11fip5	0.0995583
Klf7	6.06788e-26	0.563304	0.69	0.626	1.25162e-21	resident KCs	Klf7	0.901732
Hcst	2.03073e-12	0.562946	0.384	0.33	4.18879e-08	resident KCs	Hcst	0.355502
Pvt1	6.71761e-53	0.562486	0.887	0.773	1.38564e-48	resident KCs	Pvt1	1.62432
B430306N03Rik	2.48805e-33	0.561013	0.625	0.534	5.1321e-29	resident KCs	B430306N03Rik	0.623786
Fmnl2	2.19267e-94	0.560147	0.983	0.959	4.52282e-90	resident KCs	Fmnl2	2.21783
Usp21	6.90895e-07	0.558846	0.24	0.201	0.0142511	resident KCs	Usp21	0.19256
Adgre1	6.66772e-171	0.557029	0.998	0.983	1.37535e-166	resident KCs	Adgre1	2.45888
Gpr146	2.52601e-10	0.556577	0.295	0.241	5.21041e-06	resident KCs	Gpr146	0.239015
Zfp281	2.1945e-09	0.556465	0.36	0.318	4.52659e-05	resident KCs	Zfp281	0.324328
Itm2c	4.2416e-100	0.556388	0.934	0.886	8.74915e-96	resident KCs	Itm2c	1.32461
Txnip	1.66666e-55	0.555773	0.86	0.806	3.43781e-51	resident KCs	Txnip	1.18833
Hpgds	6.35895e-38	0.553154	0.457	0.323	1.31166e-33	resident KCs	Hpgds	0.455917
Fhod1	3.23165e-16	0.55288	0.472	0.414	6.66592e-12	resident KCs	Fhod1	0.440439
Lmbrd2	2.76886e-21	0.552827	0.524	0.446	5.71132e-17	resident KCs	Lmbrd2	0.496416
Frmd4b	1.57631e-165	0.552352	0.999	0.988	3.25145e-161	resident KCs	Frmd4b	2.84538
Plekhb2	1.54919e-40	0.551466	0.7	0.613	3.19551e-36	resident KCs	Plekhb2	0.695345
Tmem140	3.75694e-42	0.549575	0.674	0.579	7.74944e-38	resident KCs	Tmem140	0.757295
Mef2a	2.05637e-82	0.548884	0.975	0.961	4.24167e-78	resident KCs	Mef2a	1.82304
4931406C07Rik	9.48199e-12	0.548635	0.341	0.284	1.95585e-07	resident KCs	4931406C07Rik	0.319646
Adam22	2.02216e-13	0.547597	0.125	0.074	4.17112e-09	resident KCs	Adam22	0.121474
Abl2	6.82151e-34	0.546548	0.707	0.625	1.40707e-29	resident KCs	Abl2	0.845864
Chn2	2.57446e-07	0.545077	0.257	0.218	0.00531034	resident KCs	Chn2	0.297347
Zadh2	1.95093e-06	0.544801	0.236	0.198	0.0402419	resident KCs	Zadh2	0.190576
Akr1e1	1.74361e-07	0.543876	0.245	0.203	0.00359654	resident KCs	Akr1e1	0.192251
Rnf31	1.25254e-07	0.542403	0.355	0.324	0.00258361	resident KCs	Rnf31	0.342959
Slc2a9	1.9971e-07	0.541379	0.21	0.167	0.00411942	resident KCs	Slc2a9	0.164212
Tmem63a	2.07031e-09	0.54023	0.316	0.27	4.27043e-05	resident KCs	Tmem63a	0.256882
Tmcc1	4.91782e-65	0.539368	0.952	0.914	1.0144e-60	resident KCs	Tmcc1	1.63388
Il1a	6.21842e-08	0.538092	0.334	0.293	0.00128267	resident KCs	Il1a	0.334332
Siglece	4.67208e-28	0.534523	0.717	0.657	9.63709e-24	resident KCs	Siglece	0.968955
Mtus1	2.23377e-21	0.532305	0.567	0.494	4.6076e-17	resident KCs	Mtus1	0.637341
Ophn1	1.24866e-22	0.532227	0.258	0.168	2.57561e-18	resident KCs	Ophn1	0.25582
Itch	7.11564e-70	0.530183	0.935	0.892	1.46774e-65	resident KCs	Itch	1.38914
Trim41	1.82672e-19	0.52991	0.549	0.483	3.76797e-15	resident KCs	Trim41	0.519293
Skil	2.53154e-28	0.529889	0.694	0.641	5.22181e-24	resident KCs	Skil	0.820017
Stk10	1.63338e-23	0.529512	0.735	0.694	3.36917e-19	resident KCs	Stk10	0.901447
Rnaset2a	1.33807e-14	0.5294	0.477	0.427	2.76004e-10	resident KCs	Rnaset2a	0.41118
Fcho2	2.12107e-70	0.529166	0.929	0.892	4.37514e-66	resident KCs	Fcho2	1.40864
Slc45a4	4.98332e-39	0.527954	0.669	0.573	1.02791e-34	resident KCs	Slc45a4	0.686787
Dmpk	5.80889e-69	0.527054	0.89	0.765	1.1982e-64	resident KCs	Dmpk	1.19535
Slc25a36	9.57807e-19	0.526208	0.518	0.453	1.97567e-14	resident KCs	Slc25a36	0.474871
Herc1	2.67808e-44	0.526158	0.852	0.797	5.52407e-40	resident KCs	Herc1	1.05678
Dram2	9.72119e-52	0.525556	0.85	0.793	2.00519e-47	resident KCs	Dram2	1.04731
Evi5	6.13022e-16	0.5252	0.55	0.5	1.26448e-11	resident KCs	Evi5	0.552181
Dse	2.86238e-83	0.52502	0.967	0.931	5.90424e-79	resident KCs	Dse	1.66433
Macf1	1.39741e-107	0.524325	0.995	0.987	2.88244e-103	resident KCs	Macf1	2.24201
Itpripl2	1.70954e-19	0.523148	0.608	0.562	3.52627e-15	resident KCs	Itpripl2	0.644865
Igf2r	4.62307e-17	0.519992	0.356	0.274	9.536e-13	resident KCs	Igf2r	0.312572
Tbcel	4.92495e-07	0.519922	0.297	0.259	0.0101587	resident KCs	Tbcel	0.255931
Slc30a1	1.77023e-13	0.519838	0.476	0.429	3.65144e-09	resident KCs	Slc30a1	0.461324
Heg1	1.74703e-26	0.518721	0.727	0.664	3.60359e-22	resident KCs	Heg1	0.889129
Pikfyve	4.34004e-35	0.518277	0.741	0.677	8.95221e-31	resident KCs	Pikfyve	0.844687
Ypel5	1.12036e-14	0.518068	0.476	0.421	2.31097e-10	resident KCs	Ypel5	0.443379
Ccdc171	4.39655e-08	0.517367	0.276	0.23	0.000906876	resident KCs	Ccdc171	0.257532
Mcfd2	8.79155e-21	0.516486	0.547	0.478	1.81343e-16	resident KCs	Mcfd2	0.498143
Klc4	7.69262e-07	0.51606	0.183	0.144	0.0158676	resident KCs	Klc4	0.14236
Sfmbt1	5.76525e-17	0.514832	0.553	0.488	1.1892e-12	resident KCs	Sfmbt1	0.589299
Nceh1	2.2684e-45	0.513731	0.754	0.676	4.67904e-41	resident KCs	Nceh1	0.954936
Snx13	2.92914e-33	0.513	0.753	0.704	6.04193e-29	resident KCs	Snx13	0.877545
Foxj2	1.30768e-07	0.512903	0.273	0.231	0.00269735	resident KCs	Foxj2	0.229183
Rreb1	1.27191e-80	0.511983	0.976	0.947	2.62357e-76	resident KCs	Rreb1	1.87697
Wdr11	5.7828e-14	0.511755	0.461	0.407	1.19282e-09	resident KCs	Wdr11	0.459231
Slc39a1	7.53737e-22	0.511577	0.583	0.528	1.55473e-17	resident KCs	Slc39a1	0.588005
Lipa	1.39478e-135	0.51144	0.985	0.961	2.87701e-131	resident KCs	Lipa	1.90149
Scarb2	6.09506e-90	0.511095	0.936	0.906	1.25723e-85	resident KCs	Scarb2	1.32282
Nfam1	6.26721e-43	0.510784	0.876	0.831	1.29274e-38	resident KCs	Nfam1	1.18786
Tbc1d1	1.05785e-28	0.510036	0.856	0.818	2.18204e-24	resident KCs	Tbc1d1	1.15372
Ppp6r2	2.06951e-06	0.510001	0.263	0.227	0.0426877	resident KCs	Ppp6r2	0.238736
Rcbtb2	2.04039e-36	0.509615	0.722	0.662	4.2087e-32	resident KCs	Rcbtb2	0.788493
Cdk17	1.05247e-17	0.509184	0.613	0.561	2.17093e-13	resident KCs	Cdk17	0.667671
Trim8	1.55589e-16	0.509017	0.486	0.427	3.20933e-12	resident KCs	Trim8	0.414119
Itga9	1.90056e-84	0.508707	0.985	0.943	3.92029e-80	resident KCs	Itga9	2.12234
Hist3h2a	8.00956e-12	0.50811	0.331	0.271	1.65213e-07	resident KCs	Hist3h2a	0.272374
Arhgap5	5.12798e-26	0.507777	0.637	0.577	1.05775e-21	resident KCs	Arhgap5	0.723142
Kif21b	1.17174e-06	0.506928	0.334	0.301	0.0241694	resident KCs	Kif21b	0.292739
Nck1	1.19771e-26	0.50691	0.65	0.592	2.47052e-22	resident KCs	Nck1	0.706567
Smad7	5.1323e-08	0.506572	0.405	0.369	0.00105864	resident KCs	Smad7	0.431818
Foxp1	5.69585e-27	0.504849	0.787	0.73	1.17488e-22	resident KCs	Foxp1	1.12003
Dock8	1.08379e-39	0.50479	0.923	0.872	2.23554e-35	resident KCs	Dock8	1.60165
Lfng	1.66622e-13	0.503346	0.518	0.473	3.43691e-09	resident KCs	Lfng	0.463202
Insr	1.65356e-16	0.503276	0.587	0.543	3.41079e-12	resident KCs	Insr	0.652357
Castor2	9.50049e-07	0.501901	0.23	0.189	0.0195967	resident KCs	Castor2	0.206504
Lrp5	4.18962e-22	0.500918	0.694	0.646	8.64192e-18	resident KCs	Lrp5	0.770033
Slc16a7	1.67756e-16	0.500558	0.545	0.486	3.46031e-12	resident KCs	Slc16a7	0.618052
Prpsap2	2.26846e-12	0.500306	0.46	0.407	4.67916e-08	resident KCs	Prpsap2	0.426544
Kcnk13	2.03055e-34	0.499035	0.742	0.653	4.18841e-30	resident KCs	Kcnk13	0.978976
Tk2	5.93456e-09	0.498586	0.323	0.274	0.000122412	resident KCs	Tk2	0.288927
Gm15564	4.45639e-10	0.498536	0.418	0.376	9.19219e-06	resident KCs	Gm15564	0.386827
Abcd2	1.00345e-07	0.498516	0.307	0.264	0.00206982	resident KCs	Abcd2	0.30604
Man2a2	1.09173e-09	0.495436	0.311	0.256	2.25191e-05	resident KCs	Man2a2	0.261504
Sowahc	8.38888e-07	0.493914	0.428	0.399	0.0173037	resident KCs	Sowahc	0.437546
Xdh	1.23489e-48	0.493096	0.848	0.798	2.54721e-44	resident KCs	Xdh	1.06512
Scmh1	3.5505e-12	0.492981	0.44	0.382	7.32361e-08	resident KCs	Scmh1	0.469927
Cyth1	1.92112e-39	0.492578	0.799	0.745	3.9627e-35	resident KCs	Cyth1	0.969674
Rasgrp2	4.25442e-25	0.491881	0.614	0.528	8.7756e-21	resident KCs	Rasgrp2	0.673699
St3gal5	2.46109e-97	0.491449	0.99	0.968	5.0765e-93	resident KCs	St3gal5	2.20752
Adap2	5.4307e-98	0.490929	0.975	0.946	1.12019e-93	resident KCs	Adap2	1.62866
Sgk1	8.6224e-13	0.490149	0.539	0.491	1.77854e-08	resident KCs	Sgk1	0.651951
Entpd1	1.52293e-57	0.489979	0.939	0.91	3.14135e-53	resident KCs	Entpd1	1.64472
Gpx1	9.45689e-71	0.489773	0.99	0.98	1.95067e-66	resident KCs	Gpx1	2.39259
Cul9	1.08233e-09	0.489335	0.281	0.227	2.23253e-05	resident KCs	Cul9	0.266091
2210408F21Rik	4.1087e-17	0.487389	0.396	0.309	8.47502e-13	resident KCs	2210408F21Rik	0.43148
Nacc2	3.23329e-15	0.487298	0.414	0.349	6.6693e-11	resident KCs	Nacc2	0.384378
Gmfb	3.5375e-14	0.486949	0.534	0.49	7.2968e-10	resident KCs	Gmfb	0.504944
Erbin	1.76221e-48	0.486256	0.876	0.838	3.63491e-44	resident KCs	Erbin	1.09151
Eml6	4.015e-12	0.486127	0.423	0.361	8.28174e-08	resident KCs	Eml6	0.475786
Rnf141	1.43744e-10	0.484469	0.519	0.485	2.96502e-06	resident KCs	Rnf141	0.522078
Gab3	3.40287e-15	0.483851	0.525	0.469	7.0191e-11	resident KCs	Gab3	0.595952
Fbxl20	3.09652e-29	0.481911	0.65	0.571	6.38718e-25	resident KCs	Fbxl20	0.753885
Ccdc50	1.73281e-40	0.48091	0.919	0.896	3.57426e-36	resident KCs	Ccdc50	1.27077
Pde7b	8.63896e-41	0.480742	0.9	0.83	1.78196e-36	resident KCs	Pde7b	1.84153
Herc4	2.50925e-35	0.480665	0.846	0.803	5.17582e-31	resident KCs	Herc4	1.10845
Plod1	6.30858e-26	0.480625	0.653	0.579	1.30127e-21	resident KCs	Plod1	0.659349
Il31ra	9.06854e-13	0.480391	0.512	0.467	1.87057e-08	resident KCs	Il31ra	0.560659
Gapvd1	2.77213e-38	0.47972	0.85	0.795	5.71807e-34	resident KCs	Gapvd1	1.03279
Atp11c	4.37579e-13	0.47922	0.625	0.593	9.02594e-09	resident KCs	Atp11c	0.733523
Mef2d	1.24964e-13	0.479129	0.489	0.437	2.57762e-09	resident KCs	Mef2d	0.471583
Grn	9.46155e-202	0.477973	0.999	0.995	1.95163e-197	resident KCs	Grn	2.49958
Snx8	1.81456e-14	0.477865	0.551	0.503	3.7429e-10	resident KCs	Snx8	0.552609
Ogt	2.77225e-33	0.477188	0.801	0.757	5.71832e-29	resident KCs	Ogt	0.932099
Cept1	8.17544e-65	0.477062	0.966	0.931	1.68635e-60	resident KCs	Cept1	1.56214
Gtdc1	3.69756e-18	0.474703	0.65	0.6	7.62696e-14	resident KCs	Gtdc1	0.866533
Pygl	7.2246e-28	0.473894	0.672	0.601	1.49022e-23	resident KCs	Pygl	0.685034
Ttc3	8.56176e-12	0.473715	0.445	0.391	1.76603e-07	resident KCs	Ttc3	0.434007
Nipsnap2	2.32693e-07	0.473205	0.358	0.322	0.00479977	resident KCs	Nipsnap2	0.30928
Ap2a2	1.17122e-28	0.473074	0.765	0.711	2.41587e-24	resident KCs	Ap2a2	0.836439
Tulp4	8.23424e-15	0.472966	0.535	0.487	1.69848e-10	resident KCs	Tulp4	0.527954
Por	3.11895e-20	0.471374	0.595	0.536	6.43346e-16	resident KCs	Por	0.612677
Cebpg	4.07144e-15	0.47136	0.63	0.601	8.39816e-11	resident KCs	Cebpg	0.653046
Afmid	2.34309e-09	0.470388	0.359	0.309	4.8331e-05	resident KCs	Afmid	0.259976
Homer1	3.51962e-07	0.469829	0.393	0.363	0.00725992	resident KCs	Homer1	0.377142
Cd86	7.52292e-34	0.469698	0.867	0.825	1.55175e-29	resident KCs	Cd86	1.27642
Slc8b1	6.03665e-32	0.469697	0.77	0.712	1.24518e-27	resident KCs	Slc8b1	0.869035
Slc7a8	2.81641e-45	0.469407	0.912	0.849	5.80941e-41	resident KCs	Slc7a8	1.308
Plxna1	7.58798e-13	0.468799	0.334	0.268	1.56517e-08	resident KCs	Plxna1	0.283698
Dcxr	8.15197e-09	0.468068	0.359	0.316	0.000168151	resident KCs	Dcxr	0.29851
Zmynd11	4.11361e-17	0.467579	0.741	0.72	8.48513e-13	resident KCs	Zmynd11	0.886769
Arhgap18	7.6241e-16	0.466813	0.575	0.521	1.57262e-11	resident KCs	Arhgap18	0.601117
Exoc6b	5.80358e-23	0.466208	0.654	0.591	1.1971e-18	resident KCs	Exoc6b	0.726044
Itgb5	7.15453e-72	0.466046	0.924	0.859	1.47577e-67	resident KCs	Itgb5	1.39982
Cyp4f13	1.61121e-06	0.464587	0.273	0.235	0.0332345	resident KCs	Cyp4f13	0.240611
Rasa1	3.93808e-30	0.464522	0.758	0.713	8.12307e-26	resident KCs	Rasa1	0.874073
Cttnbp2nl	1.32058e-37	0.463734	0.731	0.66	2.72395e-33	resident KCs	Cttnbp2nl	0.833733
Adipor1	1.80198e-32	0.462997	0.742	0.689	3.71694e-28	resident KCs	Adipor1	0.774817
Pou2f2	2.04282e-16	0.461752	0.716	0.665	4.21373e-12	resident KCs	Pou2f2	1.08807
Cd300lb	4.93191e-15	0.461243	0.51	0.45	1.0173e-10	resident KCs	Cd300lb	0.574887
Nabp1	1.60086e-18	0.46082	0.603	0.557	3.30208e-14	resident KCs	Nabp1	0.664781
Ubald1	2.28361e-16	0.460202	0.471	0.405	4.7104e-12	resident KCs	Ubald1	0.430078
Zfp384	3.06273e-09	0.460128	0.364	0.319	6.3175e-05	resident KCs	Zfp384	0.34467
Zfp609	3.98264e-11	0.459235	0.517	0.482	8.215e-07	resident KCs	Zfp609	0.525622
Gm43914	6.54097e-10	0.459047	0.355	0.303	1.34921e-05	resident KCs	Gm43914	0.344711
Smurf2	1.53815e-23	0.458862	0.728	0.679	3.17275e-19	resident KCs	Smurf2	0.866241
Mindy2	3.67094e-23	0.458642	0.696	0.649	7.57204e-19	resident KCs	Mindy2	0.748753
Ggt5	4.01075e-09	0.456149	0.271	0.219	8.27298e-05	resident KCs	Ggt5	0.25078
Spata6	6.20019e-07	0.454879	0.375	0.341	0.0127891	resident KCs	Spata6	0.393686
Nr3c1	1.42092e-39	0.454317	0.869	0.834	2.93093e-35	resident KCs	Nr3c1	1.15653
Gm35154	2.85009e-10	0.453813	0.537	0.498	5.87888e-06	resident KCs	Gm35154	0.630753
Pdcd4	6.1951e-08	0.453809	0.327	0.28	0.00127786	resident KCs	Pdcd4	0.28718
AC149090.1	6.36857e-43	0.453734	0.835	0.786	1.31365e-38	resident KCs	AC149090.1	1.02298
Tmem37	1.5693e-16	0.453274	0.471	0.403	3.237e-12	resident KCs	Tmem37	0.478598
Atg4c	1.82868e-11	0.452739	0.502	0.46	3.77201e-07	resident KCs	Atg4c	0.460454
Ppp3ca	3.10151e-55	0.452615	0.965	0.944	6.39749e-51	resident KCs	Ppp3ca	1.65696
Slc43a2	7.49018e-78	0.452156	0.954	0.933	1.545e-73	resident KCs	Slc43a2	1.61128
Kidins220	8.278e-31	0.452008	0.789	0.747	1.7075e-26	resident KCs	Kidins220	0.947399
Gtf2ird1	2.39325e-06	0.451676	0.374	0.339	0.0493655	resident KCs	Gtf2ird1	0.331921
Pygb	4.32715e-10	0.451083	0.482	0.446	8.92561e-06	resident KCs	Pygb	0.449051
N4bp2l1	2.01959e-15	0.450753	0.623	0.582	4.16581e-11	resident KCs	N4bp2l1	0.668492
Bmpr2	6.30489e-17	0.450632	0.649	0.61	1.30051e-12	resident KCs	Bmpr2	0.715487
Pld3	1.87459e-27	0.450145	0.632	0.567	3.86671e-23	resident KCs	Pld3	0.639412
Fli1	2.26765e-33	0.449868	0.891	0.834	4.67748e-29	resident KCs	Fli1	1.27659
Csf1r	1.2696e-206	0.449755	0.999	0.998	2.61881e-202	resident KCs	Csf1r	2.68374
Ifngr1	4.5116e-46	0.449488	0.91	0.883	9.30609e-42	resident KCs	Ifngr1	1.26474
Stab1	4.69682e-17	0.449366	0.402	0.32	9.68813e-13	resident KCs	Stab1	0.374596
Ssh1	4.08845e-08	0.449317	0.31	0.262	0.000843326	resident KCs	Ssh1	0.250211
Pex13	1.49414e-08	0.448764	0.378	0.34	0.000308196	resident KCs	Pex13	0.344368
Ccpg1	9.99511e-11	0.448453	0.402	0.349	2.06169e-06	resident KCs	Ccpg1	0.332112
Il15	7.64603e-13	0.447869	0.669	0.635	1.57715e-08	resident KCs	Il15	0.846912
Soat1	8.3086e-60	0.447471	0.934	0.901	1.71382e-55	resident KCs	Soat1	1.32155
Rasgef1b	1.86884e-30	0.447186	0.944	0.929	3.85485e-26	resident KCs	Rasgef1b	1.77964
Snx29	2.07132e-29	0.445391	0.67	0.598	4.27251e-25	resident KCs	Snx29	0.741025
mt-Nd3	6.27701e-37	0.444005	0.952	0.928	1.29476e-32	resident KCs	mt-Nd3	1.57255
Dop1a	6.82019e-07	0.442409	0.428	0.403	0.014068	resident KCs	Dop1a	0.41617
Slc7a7	1.81849e-25	0.442398	0.76	0.71	3.75101e-21	resident KCs	Slc7a7	0.849108
Tbc1d2b	1.80669e-26	0.442262	0.736	0.681	3.72666e-22	resident KCs	Tbc1d2b	0.788537
Dnmt3a	1.80321e-65	0.441793	0.939	0.909	3.71948e-61	resident KCs	Dnmt3a	1.4102
Il10rb	1.14492e-41	0.441242	0.827	0.784	2.36163e-37	resident KCs	Il10rb	0.948804
Abcg1	5.0193e-54	0.440618	0.905	0.859	1.03533e-49	resident KCs	Abcg1	1.24625
Pias1	6.92129e-40	0.439105	0.902	0.873	1.42765e-35	resident KCs	Pias1	1.22187
Twf1	9.24349e-24	0.438969	0.633	0.579	1.90665e-19	resident KCs	Twf1	0.641312
Stard9	9.28071e-34	0.438785	0.727	0.646	1.91433e-29	resident KCs	Stard9	0.780901
Arl4c	3.54498e-13	0.438428	0.503	0.451	7.31222e-09	resident KCs	Arl4c	0.49171
Gpatch2	1.87252e-18	0.438145	0.595	0.544	3.86245e-14	resident KCs	Gpatch2	0.601775
Tspan4	3.13098e-11	0.437701	0.465	0.419	6.45828e-07	resident KCs	Tspan4	0.405976
Frmd4a	8.83418e-23	0.437337	0.745	0.683	1.82223e-18	resident KCs	Frmd4a	0.901407
Tecpr2	1.06718e-14	0.436977	0.536	0.482	2.20128e-10	resident KCs	Tecpr2	0.497455
Pon3	1.17345e-07	0.436567	0.341	0.301	0.00242048	resident KCs	Pon3	0.308238
Nuak1	4.49332e-12	0.435868	0.331	0.266	9.26837e-08	resident KCs	Nuak1	0.333599
Cd80	2.89261e-10	0.435158	0.439	0.392	5.96659e-06	resident KCs	Cd80	0.454287
Ampd3	2.16281e-06	0.435089	0.303	0.266	0.0446123	resident KCs	Ampd3	0.285671
Stx3	2.62991e-19	0.434659	0.614	0.554	5.42472e-15	resident KCs	Stx3	0.67472
Hacd4	2.51241e-30	0.434554	0.774	0.712	5.18235e-26	resident KCs	Hacd4	0.918773
Xpr1	4.67043e-25	0.434339	0.715	0.656	9.63369e-21	resident KCs	Xpr1	0.765867
Rab28	4.64334e-07	0.433857	0.397	0.364	0.00957782	resident KCs	Rab28	0.363903
Herpud2	3.15999e-07	0.433315	0.403	0.375	0.00651812	resident KCs	Herpud2	0.354689
Xiap	8.66528e-22	0.432907	0.811	0.788	1.78739e-17	resident KCs	Xiap	0.976604
Tgfbr2	1.28306e-40	0.432651	0.787	0.734	2.64656e-36	resident KCs	Tgfbr2	0.896871
Enpp5	3.40249e-08	0.432437	0.246	0.199	0.000701832	resident KCs	Enpp5	0.197487
Pnpla8	5.78838e-12	0.432176	0.523	0.483	1.19397e-07	resident KCs	Pnpla8	0.486811
Hist1h2bc	6.66229e-17	0.432023	0.424	0.339	1.37423e-12	resident KCs	Hist1h2bc	0.438345
Mtm1	3.51828e-23	0.431997	0.74	0.695	7.25715e-19	resident KCs	Mtm1	0.837145
Slc37a2	6.86774e-08	0.431846	0.375	0.334	0.00141661	resident KCs	Slc37a2	0.322907
Sec14l1	4.33159e-26	0.431784	0.67	0.598	8.93477e-22	resident KCs	Sec14l1	0.619097
Usp6nl	1.02751e-07	0.431586	0.426	0.396	0.00211944	resident KCs	Usp6nl	0.417197
Dbndd2	2.48081e-10	0.430784	0.411	0.361	5.11717e-06	resident KCs	Dbndd2	0.353321
Ndfip2	2.31093e-08	0.430706	0.428	0.389	0.000476675	resident KCs	Ndfip2	0.362056
Gm40645	1.23209e-06	0.430587	0.371	0.333	0.0254144	resident KCs	Gm40645	0.370039
Cmas	5.76343e-12	0.429923	0.503	0.458	1.18882e-07	resident KCs	Cmas	0.483265
Itgav	1.96415e-27	0.429445	0.834	0.8	4.05145e-23	resident KCs	Itgav	1.16002
Snx9	1.31369e-30	0.428603	0.79	0.758	2.70975e-26	resident KCs	Snx9	0.908249
Slc25a51	7.53298e-07	0.428149	0.426	0.407	0.0155383	resident KCs	Slc25a51	0.377087
Mga	3.9489e-12	0.42703	0.56	0.526	8.14539e-08	resident KCs	Mga	0.568359
Rabgap1	2.69644e-15	0.426941	0.59	0.542	5.56195e-11	resident KCs	Rabgap1	0.563712
Arhgap10	9.28636e-09	0.42692	0.418	0.372	0.00019155	resident KCs	Arhgap10	0.464397
Tmem86a	1.65731e-39	0.425453	0.813	0.743	3.41853e-35	resident KCs	Tmem86a	0.962841
Tmem170b	2.97356e-13	0.42507	0.599	0.563	6.13356e-09	resident KCs	Tmem170b	0.639411
Acsl4	2.49665e-14	0.424847	0.653	0.621	5.14984e-10	resident KCs	Acsl4	0.726398
Hpcal1	4.20784e-41	0.424761	0.951	0.922	8.6795e-37	resident KCs	Hpcal1	1.5499
Mrpl3	1.07355e-13	0.423452	0.535	0.487	2.2144e-09	resident KCs	Mrpl3	0.502886
Tmem135	1.18362e-21	0.42267	0.646	0.588	2.44146e-17	resident KCs	Tmem135	0.67805
Ube2h	1.70418e-19	0.422282	0.607	0.552	3.51522e-15	resident KCs	Ube2h	0.664195
Lbh	1.78884e-24	0.421253	0.703	0.644	3.68983e-20	resident KCs	Lbh	0.777834
Slc29a1	2.37691e-18	0.420264	0.74	0.685	4.90285e-14	resident KCs	Slc29a1	0.82034
Lmbrd1	2.99465e-29	0.419677	0.737	0.693	6.17706e-25	resident KCs	Lmbrd1	0.786186
Cd164	7.73733e-48	0.418647	0.929	0.852	1.59598e-43	resident KCs	Cd164	1.3916
Il6ra	5.06772e-40	0.418615	0.883	0.841	1.04532e-35	resident KCs	Il6ra	1.16021
2610507B11Rik	8.0412e-22	0.418254	0.692	0.646	1.65866e-17	resident KCs	2610507B11Rik	0.723992
9930021J03Rik	1.31013e-11	0.417795	0.562	0.522	2.7024e-07	resident KCs	9930021J03Rik	0.583294
Bcas3	2.09759e-25	0.417577	0.749	0.686	4.32669e-21	resident KCs	Bcas3	0.966121
Lima1	1.09796e-18	0.41675	0.634	0.573	2.26476e-14	resident KCs	Lima1	0.679315
Tbc1d5	8.49168e-43	0.416508	0.961	0.935	1.75158e-38	resident KCs	Tbc1d5	1.67253
Fam129a	1.00589e-36	0.416264	0.925	0.876	2.07484e-32	resident KCs	Fam129a	1.58261
Tob2	1.29398e-06	0.416181	0.491	0.471	0.026691	resident KCs	Tob2	0.485969
Ddhd1	7.73712e-71	0.415369	0.963	0.919	1.59594e-66	resident KCs	Ddhd1	1.90487
Xbp1	5.10566e-11	0.414452	0.62	0.605	1.05314e-06	resident KCs	Xbp1	0.656168
Kdm6b	9.40213e-12	0.413422	0.478	0.423	1.93938e-07	resident KCs	Kdm6b	0.470215
Gvin1	2.00376e-06	0.411718	0.334	0.295	0.0413315	resident KCs	Gvin1	0.299967
Nlk	5.54064e-13	0.411491	0.549	0.5	1.14287e-08	resident KCs	Nlk	0.543003
Ctnna1	1.60471e-21	0.411098	0.825	0.798	3.31004e-17	resident KCs	Ctnna1	1.00141
Glg1	4.26806e-54	0.410143	0.923	0.883	8.80373e-50	resident KCs	Glg1	1.24778
Rnaset2b	1.03385e-08	0.409718	0.461	0.428	0.000213253	resident KCs	Rnaset2b	0.425101
Tmem141	7.43543e-08	0.409193	0.424	0.385	0.00153371	resident KCs	Tmem141	0.369938
Foxo3	1.84948e-12	0.408487	0.529	0.48	3.81493e-08	resident KCs	Foxo3	0.55713
Helz2	1.8012e-07	0.40775	0.578	0.576	0.00371533	resident KCs	Helz2	0.646342
Trim14	5.67935e-29	0.4073	0.831	0.789	1.17148e-24	resident KCs	Trim14	1.01328
Picalm	5.57557e-49	0.406701	0.965	0.951	1.15007e-44	resident KCs	Picalm	1.65458
Sesn1	1.72781e-18	0.406499	0.625	0.565	3.56394e-14	resident KCs	Sesn1	0.645635
Cln8	1.1393e-14	0.406397	0.58	0.539	2.35003e-10	resident KCs	Cln8	0.554795
Trpm2	8.57491e-54	0.405445	0.924	0.879	1.76875e-49	resident KCs	Trpm2	1.39138
Armh3	7.42739e-12	0.404973	0.548	0.514	1.53205e-07	resident KCs	Armh3	0.571128
Dmxl1	3.45409e-41	0.404622	0.841	0.803	7.12474e-37	resident KCs	Dmxl1	1.02782
Sec24d	2.16623e-07	0.404243	0.395	0.36	0.00446828	resident KCs	Sec24d	0.38635
Apc	3.46993e-34	0.404005	0.815	0.76	7.15742e-30	resident KCs	Apc	0.947981
Slc6a6	1.84557e-49	0.403444	0.908	0.877	3.80685e-45	resident KCs	Slc6a6	1.21643
Tasor	7.62653e-14	0.402871	0.664	0.635	1.57312e-09	resident KCs	Tasor	0.744698
Wipf2	1.31384e-08	0.402109	0.422	0.382	0.000271006	resident KCs	Wipf2	0.402159
Foxn3	4.26175e-46	0.401112	0.989	0.973	8.79072e-42	resident KCs	Foxn3	2.13502
Fam219a	1.84048e-11	0.40085	0.573	0.538	3.79637e-07	resident KCs	Fam219a	0.619248
Sema4b	1.29535e-08	0.400605	0.355	0.307	0.000267192	resident KCs	Sema4b	0.315672
P4ha1	4.32523e-35	0.400566	0.809	0.754	8.92164e-31	resident KCs	P4ha1	0.94687
Fam214a	5.05476e-09	0.400252	0.186	0.137	0.000104265	resident KCs	Fam214a	0.178485
Palld	6.44395e-11	0.399827	0.406	0.348	1.32919e-06	resident KCs	Palld	0.398881
Ptprj	2.00033e-79	0.399511	0.998	0.996	4.12609e-75	resident KCs	Ptprj	2.84747
Fam126a	5.47472e-10	0.399462	0.507	0.471	1.12927e-05	resident KCs	Fam126a	0.501723
Sgpl1	5.65475e-49	0.399367	0.89	0.85	1.16641e-44	resident KCs	Sgpl1	1.13169
Wwox	3.04353e-09	0.398932	0.649	0.612	6.2779e-05	resident KCs	Wwox	1.09694
Phc3	2.20843e-11	0.39891	0.568	0.532	4.55533e-07	resident KCs	Phc3	0.579459
Irf2bp2	4.04979e-24	0.397948	0.729	0.679	8.3535e-20	resident KCs	Irf2bp2	0.806549
Cfp	1.30744e-76	0.397187	0.994	0.959	2.69686e-72	resident KCs	Cfp	2.19641
Pecam1	1.35074e-18	0.396315	0.546	0.467	2.78618e-14	resident KCs	Pecam1	0.689451
Ocrl	1.90813e-08	0.39526	0.481	0.445	0.000393591	resident KCs	Ocrl	0.429551
Tfe3	3.33783e-13	0.394115	0.589	0.554	6.88494e-09	resident KCs	Tfe3	0.555046
Ndst1	6.72661e-21	0.394018	0.684	0.634	1.3875e-16	resident KCs	Ndst1	0.686093
Eif4g3	3.35722e-43	0.391835	0.943	0.918	6.92493e-39	resident KCs	Eif4g3	1.41489
Tmem268	2.04085e-19	0.391759	0.669	0.616	4.20965e-15	resident KCs	Tmem268	0.707554
Ctsd	3.56541e-93	0.391308	0.995	0.992	7.35438e-89	resident KCs	Ctsd	2.97371
Ypel3	3.95106e-11	0.390111	0.403	0.344	8.14985e-07	resident KCs	Ypel3	0.357466
Tmem127	4.89854e-08	0.389978	0.448	0.412	0.00101042	resident KCs	Tmem127	0.403274
Hbp1	2.82627e-14	0.388138	0.558	0.514	5.82975e-10	resident KCs	Hbp1	0.50375
Slc49a4	7.8274e-12	0.387523	0.518	0.468	1.61456e-07	resident KCs	Slc49a4	0.476332
Rb1cc1	1.72741e-15	0.387105	0.63	0.595	3.56312e-11	resident KCs	Rb1cc1	0.675397
Gnaq	4.24268e-55	0.386163	0.979	0.965	8.75138e-51	resident KCs	Gnaq	1.79908
Anks1	2.36125e-33	0.385968	0.865	0.818	4.87055e-29	resident KCs	Anks1	1.07344
2024-03-08	3.24377e-08	0.385558	0.439	0.4	0.000669092	resident KCs	2024-03-08	0.404417
Tlr4	6.99164e-25	0.385017	0.752	0.7	1.44217e-20	resident KCs	Tlr4	0.853443
Wnk1	1.36521e-56	0.384621	0.973	0.949	2.81602e-52	resident KCs	Wnk1	1.58473
Rock2	2.52107e-20	0.384527	0.901	0.878	5.20022e-16	resident KCs	Rock2	1.26736
Gm13710	6.23383e-07	0.384168	0.331	0.287	0.0128585	resident KCs	Gm13710	0.31883
Cradd	5.73186e-07	0.384116	0.495	0.463	0.0118231	resident KCs	Cradd	0.596507
Tmem106b	8.93387e-08	0.383532	0.394	0.352	0.00184279	resident KCs	Tmem106b	0.335492
Wls	1.10109e-09	0.382099	0.531	0.498	2.27123e-05	resident KCs	Wls	0.500202
Atp8a1	2.26004e-80	0.381718	0.984	0.961	4.66179e-76	resident KCs	Atp8a1	1.8579
Bcl2l1	5.29056e-10	0.381617	0.471	0.425	1.09128e-05	resident KCs	Bcl2l1	0.501789
Ccdc93	2.00262e-08	0.381159	0.451	0.412	0.00041308	resident KCs	Ccdc93	0.400024
Gpatch2l	1.36788e-09	0.38076	0.48	0.433	2.82152e-05	resident KCs	Gpatch2l	0.44822
Braf	4.12787e-25	0.380127	0.79	0.744	8.51456e-21	resident KCs	Braf	0.920575
Gm20732	3.14335e-13	0.379835	0.594	0.553	6.4838e-09	resident KCs	Gm20732	0.569824
Smg6	1.86328e-16	0.379721	0.739	0.702	3.84339e-12	resident KCs	Smg6	0.925071
Adam10	1.15505e-40	0.379472	0.945	0.92	2.38252e-36	resident KCs	Adam10	1.45246
Axl	8.00342e-76	0.378878	0.983	0.973	1.65087e-71	resident KCs	Axl	1.75496
Trim30c	6.23911e-09	0.378386	0.495	0.456	0.000128694	resident KCs	Trim30c	0.504579
Fyco1	1.29757e-07	0.378333	0.414	0.376	0.0026765	resident KCs	Fyco1	0.385026
Ubl3	5.27519e-54	0.375961	0.914	0.89	1.08811e-49	resident KCs	Ubl3	1.2468
Mgst1	4.18842e-10	0.375958	0.596	0.597	8.63944e-06	resident KCs	Mgst1	0.79171
Cpeb4	1.76531e-20	0.375578	0.64	0.576	3.64131e-16	resident KCs	Cpeb4	0.642397
Abcd3	1.42804e-09	0.375546	0.501	0.465	2.94562e-05	resident KCs	Abcd3	0.444261
Ddx58	4.36009e-13	0.375348	0.64	0.622	8.99356e-09	resident KCs	Ddx58	0.649321
Reep3	7.41732e-10	0.374947	0.604	0.589	1.52997e-05	resident KCs	Reep3	0.678224
BC005537	1.16583e-41	0.374715	0.981	0.97	2.40475e-37	resident KCs	BC005537	1.87974
Fam117b	9.46076e-12	0.372861	0.587	0.546	1.95147e-07	resident KCs	Fam117b	0.612846
Art2b	3.02197e-11	0.372797	0.476	0.421	6.23342e-07	resident KCs	Art2b	0.451902
Sil1	3.57145e-08	0.372752	0.532	0.509	0.000736683	resident KCs	Sil1	0.591487
Olfml3	2.22389e-06	0.372711	0.172	0.133	0.0458721	resident KCs	Olfml3	0.154168
Klf3	1.86362e-21	0.372704	0.767	0.73	3.84409e-17	resident KCs	Klf3	0.866621
Cd302	4.01114e-48	0.372375	0.911	0.886	8.27378e-44	resident KCs	Cd302	1.33224
Pan3	1.22276e-31	0.372311	0.917	0.895	2.52219e-27	resident KCs	Pan3	1.28596
Gsk3b	1.99916e-38	0.371561	0.925	0.894	4.12367e-34	resident KCs	Gsk3b	1.25366
Cpq	4.88353e-50	0.369817	0.963	0.94	1.00733e-45	resident KCs	Cpq	1.62443
Asah1	4.20244e-72	0.369499	0.963	0.946	8.66837e-68	resident KCs	Asah1	1.46481
Zfp148	2.99644e-34	0.368506	0.896	0.86	6.18075e-30	resident KCs	Zfp148	1.17809
Adgre4	9.9987e-20	0.367958	0.912	0.902	2.06243e-15	resident KCs	Adgre4	1.63476
Fgd4	3.12708e-21	0.367575	0.874	0.82	6.45023e-17	resident KCs	Fgd4	1.26182
Rnf145	8.26527e-11	0.366301	0.566	0.536	1.70488e-06	resident KCs	Rnf145	0.533366
Tbl1x	1.64031e-20	0.366082	0.742	0.681	3.38346e-16	resident KCs	Tbl1x	0.815854
Tab2	9.14113e-27	0.365781	0.841	0.815	1.88554e-22	resident KCs	Tab2	0.984342
Kif1b	4.5002e-25	0.364141	0.751	0.691	9.28256e-21	resident KCs	Kif1b	0.799827
Lactb2	2.03926e-06	0.364005	0.389	0.356	0.0420639	resident KCs	Lactb2	0.298616
Enox2	1.49565e-17	0.363979	0.803	0.782	3.08507e-13	resident KCs	Enox2	1.14252
Pea15a	3.29956e-09	0.363492	0.518	0.488	6.806e-05	resident KCs	Pea15a	0.478032
Osbpl9	6.1811e-25	0.3632	0.815	0.785	1.27498e-20	resident KCs	Osbpl9	0.954004
Smad1	2.02433e-13	0.36296	0.71	0.679	4.17558e-09	resident KCs	Smad1	0.816904
Gbe1	2.37224e-08	0.362903	0.382	0.328	0.000489322	resident KCs	Gbe1	0.374781
Wdfy2	1.22738e-29	0.362608	0.907	0.862	2.53171e-25	resident KCs	Wdfy2	1.33308
Aff4	5.04917e-13	0.36219	0.603	0.561	1.04149e-08	resident KCs	Aff4	0.635694
Rab31	1.75947e-20	0.361449	0.782	0.753	3.62926e-16	resident KCs	Rab31	0.944954
Ganc	5.67978e-10	0.361372	0.483	0.443	1.17157e-05	resident KCs	Ganc	0.465907
P2rx7	1.57649e-14	0.361258	0.649	0.615	3.25182e-10	resident KCs	P2rx7	0.697577
Dip2b	1.38227e-43	0.361031	0.943	0.912	2.8512e-39	resident KCs	Dip2b	1.34851
Fbxw4	2.62709e-07	0.360427	0.466	0.435	0.00541889	resident KCs	Fbxw4	0.452745
Smim14	3.652e-13	0.359606	0.554	0.502	7.53299e-09	resident KCs	Smim14	0.503227
Rufy3	1.66487e-36	0.359481	0.892	0.862	3.43413e-32	resident KCs	Rufy3	1.24499
Rnf103	3.82406e-15	0.359226	0.576	0.522	7.88789e-11	resident KCs	Rnf103	0.548861
Stom	5.62911e-08	0.35872	0.512	0.488	0.00116112	resident KCs	Stom	0.486212
Vamp4	1.84741e-10	0.357235	0.623	0.608	3.81066e-06	resident KCs	Vamp4	0.624536
Fnip1	3.8833e-31	0.356974	0.864	0.836	8.01008e-27	resident KCs	Fnip1	1.11281
Pepd	5.13795e-08	0.356365	0.551	0.524	0.00105981	resident KCs	Pepd	0.53299
Lpp	1.0519e-34	0.354695	0.925	0.903	2.16975e-30	resident KCs	Lpp	1.45328
Aftph	1.67926e-24	0.354013	0.836	0.827	3.46381e-20	resident KCs	Aftph	1.02023
Spag9	6.97053e-14	0.353647	0.812	0.807	1.43781e-09	resident KCs	Spag9	1.05422
Hlcs	2.66707e-08	0.35294	0.458	0.417	0.000550137	resident KCs	Hlcs	0.452325
Slc48a1	6.20729e-19	0.352329	0.749	0.745	1.28038e-14	resident KCs	Slc48a1	0.932845
Mbd5	1.23973e-15	0.351737	0.755	0.725	2.55719e-11	resident KCs	Mbd5	0.923929
Wdr41	9.73105e-15	0.351542	0.647	0.61	2.00722e-10	resident KCs	Wdr41	0.616343
Mfsd11	2.97017e-08	0.35143	0.45	0.415	0.000612658	resident KCs	Mfsd11	0.404195
Nptn	4.61713e-23	0.350525	0.845	0.821	9.52375e-19	resident KCs	Nptn	1.05021
Dennd5a	5.59053e-15	0.349423	0.699	0.662	1.15316e-10	resident KCs	Dennd5a	0.734583
Ago3	6.81599e-11	0.349005	0.623	0.595	1.40594e-06	resident KCs	Ago3	0.665496
Xrcc4	1.42053e-07	0.348707	0.564	0.538	0.00293012	resident KCs	Xrcc4	0.627566
Slc12a6	2.58296e-13	0.348264	0.814	0.808	5.32786e-09	resident KCs	Slc12a6	1.05367
Tut7	1.6437e-23	0.348094	0.811	0.781	3.39046e-19	resident KCs	Tut7	0.918125
Marcks	4.27774e-91	0.348032	0.999	0.988	8.82369e-87	resident KCs	Marcks	2.48788
2024-03-06	4.27912e-08	0.348031	0.556	0.53	0.000882655	resident KCs	2024-03-06	0.517393
D5Ertd579e	5.48185e-07	0.346945	0.568	0.559	0.0113074	resident KCs	D5Ertd579e	0.551766
Cd44	4.58736e-43	0.346428	0.99	0.982	9.46234e-39	resident KCs	Cd44	2.21866
Nbeal1	1.7144e-08	0.346337	0.556	0.529	0.000353628	resident KCs	Nbeal1	0.550949
Sh3kbp1	3.75879e-26	0.34628	0.878	0.856	7.75325e-22	resident KCs	Sh3kbp1	1.14866
Pdlim5	9.33405e-08	0.345775	0.651	0.636	0.00192533	resident KCs	Pdlim5	0.70398
Nbr1	8.08244e-12	0.345719	0.551	0.506	1.66717e-07	resident KCs	Nbr1	0.52247
Hmox2	1.03001e-21	0.345262	0.807	0.766	2.1246e-17	resident KCs	Hmox2	0.897881
Bnip3l	9.18487e-17	0.344742	0.65	0.619	1.89456e-12	resident KCs	Bnip3l	0.613775
Kdm7a	2.32928e-21	0.344688	0.734	0.681	4.80461e-17	resident KCs	Kdm7a	0.806277
Tnfsf13	3.78654e-08	0.344423	0.513	0.48	0.000781049	resident KCs	Tnfsf13	0.464229
Tpp2	1.23564e-13	0.343847	0.818	0.805	2.54876e-09	resident KCs	Tpp2	0.995392
Kmt5b	1.03768e-08	0.343636	0.516	0.475	0.000214043	resident KCs	Kmt5b	0.505918
Slc30a9	1.43283e-09	0.34317	0.532	0.497	2.95551e-05	resident KCs	Slc30a9	0.507956
Zfp652	1.61911e-11	0.341985	0.606	0.572	3.33974e-07	resident KCs	Zfp652	0.616566
Dock4	6.56383e-41	0.341785	0.979	0.968	1.35392e-36	resident KCs	Dock4	2.01011
Jade2	6.84346e-08	0.341505	0.446	0.408	0.0014116	resident KCs	Jade2	0.383191
Senp2	2.72636e-07	0.341422	0.562	0.549	0.00562365	resident KCs	Senp2	0.519379
Gm26740	3.39342e-20	0.3411	0.851	0.825	6.9996e-16	resident KCs	Gm26740	1.16233
Rcan1	2.76338e-07	0.341056	0.539	0.518	0.00570001	resident KCs	Rcan1	0.595952
Pik3ca	2.33146e-10	0.340023	0.603	0.571	4.8091e-06	resident KCs	Pik3ca	0.619608
Ube2g1	1.74383e-09	0.339905	0.65	0.629	3.597e-05	resident KCs	Ube2g1	0.698564
Abl1	1.26432e-15	0.338704	0.713	0.686	2.60792e-11	resident KCs	Abl1	0.824622
Pik3ap1	1.87143e-44	0.338561	0.973	0.97	3.86021e-40	resident KCs	Pik3ap1	1.72323
Itpr2	5.99207e-14	0.338294	0.59	0.535	1.23598e-09	resident KCs	Itpr2	0.57996
Cd84	2.04248e-43	0.338145	0.89	0.854	4.21303e-39	resident KCs	Cd84	1.19136
Tnfrsf21	1.79514e-14	0.336884	0.673	0.636	3.70283e-10	resident KCs	Tnfrsf21	0.719937
Pdgfb	1.42762e-10	0.336844	0.44	0.38	2.94475e-06	resident KCs	Pdgfb	0.414307
Trip12	3.47948e-37	0.335838	0.918	0.898	7.17712e-33	resident KCs	Trip12	1.23973
Abcg3	3.6607e-27	0.335055	0.905	0.836	7.55093e-23	resident KCs	Abcg3	1.38404
Cd2ap	1.26518e-30	0.334871	0.923	0.892	2.60968e-26	resident KCs	Cd2ap	1.40356
Vat1	1.23849e-09	0.334623	0.346	0.286	2.55463e-05	resident KCs	Vat1	0.317606
Paip1	7.72489e-09	0.333668	0.536	0.5	0.000159341	resident KCs	Paip1	0.499969
Apoe	3.48719e-44	0.333462	1	0.995	7.19302e-40	resident KCs	Apoe	4.51003
Mta3	1.92045e-22	0.333329	0.839	0.794	3.96131e-18	resident KCs	Mta3	1.10156
Neurl3	5.89982e-20	0.332571	0.707	0.66	1.21696e-15	resident KCs	Neurl3	0.770505
Aplp2	1.61797e-07	0.332281	0.531	0.509	0.0033374	resident KCs	Aplp2	0.454762
Slc12a7	9.04532e-11	0.332231	0.524	0.473	1.86578e-06	resident KCs	Slc12a7	0.484101
Kif3b	8.22009e-08	0.332001	0.5	0.473	0.00169556	resident KCs	Kif3b	0.48773
Adgre5	9.31553e-13	0.331965	0.864	0.85	1.92151e-08	resident KCs	Adgre5	1.24156
Ptpn9	5.67651e-10	0.331889	0.61	0.579	1.17089e-05	resident KCs	Ptpn9	0.653619
Atxn2	3.37324e-11	0.329389	0.693	0.675	6.95798e-07	resident KCs	Atxn2	0.726049
Rmnd5a	2.51775e-21	0.329206	0.811	0.768	5.19335e-17	resident KCs	Rmnd5a	1.03026
Atp13a3	1.60735e-08	0.328908	0.693	0.67	0.000331549	resident KCs	Atp13a3	0.724272
Hebp1	5.56487e-19	0.328639	0.731	0.704	1.14787e-14	resident KCs	Hebp1	0.83669
Rc3h2	1.02089e-07	0.32841	0.572	0.556	0.00210579	resident KCs	Rc3h2	0.538597
Bcl2l11	1.42486e-06	0.327947	0.376	0.339	0.0293906	resident KCs	Bcl2l11	0.38447
Mtr	9.23493e-08	0.327379	0.599	0.575	0.00190489	resident KCs	Mtr	0.637871
Chd9	7.0807e-34	0.327376	0.918	0.887	1.46054e-29	resident KCs	Chd9	1.32199
Slc38a6	5.11772e-27	0.327146	0.81	0.748	1.05563e-22	resident KCs	Slc38a6	1.01397
Atp6ap1	2.51602e-26	0.32687	0.844	0.814	5.1898e-22	resident KCs	Atp6ap1	0.935576
Tnrc6b	2.87552e-21	0.326404	0.797	0.763	5.93134e-17	resident KCs	Tnrc6b	0.988028
Zbtb7a	3.24271e-19	0.326397	0.788	0.764	6.68875e-15	resident KCs	Zbtb7a	0.889837
Glb1	3.57713e-09	0.325395	0.576	0.55	7.37854e-05	resident KCs	Glb1	0.538788
Zdhhc20	1.90498e-09	0.325386	0.64	0.619	3.92941e-05	resident KCs	Zdhhc20	0.623368
Ear2	1.73711e-16	0.324971	0.683	0.628	3.58315e-12	resident KCs	Ear2	0.879791
Gm10134	3.80626e-09	0.324849	0.536	0.506	7.85116e-05	resident KCs	Gm10134	0.551541
Smagp	2.60452e-12	0.324759	0.612	0.568	5.37234e-08	resident KCs	Smagp	0.585453
Arfgef2	4.25224e-08	0.324406	0.553	0.531	0.00087711	resident KCs	Arfgef2	0.547569
Ptbp3	2.12513e-28	0.324276	0.948	0.933	4.3835e-24	resident KCs	Ptbp3	1.42867
Rffl	4.50775e-09	0.322906	0.592	0.558	9.29813e-05	resident KCs	Rffl	0.73578
Jmjd1c	1.08278e-21	0.322759	0.881	0.851	2.23344e-17	resident KCs	Jmjd1c	1.17327
Sod1	5.8894e-18	0.320505	0.865	0.845	1.21481e-13	resident KCs	Sod1	1.17661
Cd47	1.1088e-50	0.319213	0.984	0.974	2.28713e-46	resident KCs	Cd47	1.8366
Ddx6	3.23089e-19	0.318914	0.843	0.817	6.66436e-15	resident KCs	Ddx6	1.01968
Rragc	3.10498e-12	0.318906	0.632	0.6	6.40463e-08	resident KCs	Rragc	0.595274
Tnfrsf11a	8.82016e-16	0.318904	0.735	0.69	1.81933e-11	resident KCs	Tnfrsf11a	0.894131
Cnot2	4.05355e-13	0.318345	0.753	0.733	8.36125e-09	resident KCs	Cnot2	0.799279
Maml2	5.34805e-25	0.318248	0.921	0.898	1.10314e-20	resident KCs	Maml2	1.61777
Tmem104	7.81633e-11	0.317789	0.528	0.478	1.61227e-06	resident KCs	Tmem104	0.452872
Ube3a	1.14141e-24	0.317625	0.836	0.809	2.35439e-20	resident KCs	Ube3a	0.994634
Snx25	1.13756e-10	0.316464	0.62	0.572	2.34645e-06	resident KCs	Snx25	0.707569
Naip2	1.68995e-12	0.316395	0.618	0.577	3.48587e-08	resident KCs	Naip2	0.594461
Vps41	8.59091e-18	0.316302	0.752	0.726	1.77205e-13	resident KCs	Vps41	0.821797
Bmp2k	8.1361e-16	0.316023	0.731	0.699	1.67823e-11	resident KCs	Bmp2k	0.791745
Tfec	3.56676e-20	0.315939	0.808	0.778	7.35715e-16	resident KCs	Tfec	1.04033
Mkln1	8.80325e-18	0.315312	0.844	0.824	1.81585e-13	resident KCs	Mkln1	0.988186
Ttc39b	4.46297e-10	0.31517	0.605	0.57	9.20578e-06	resident KCs	Ttc39b	0.604048
Numb	7.1507e-12	0.315154	0.674	0.638	1.47497e-07	resident KCs	Numb	0.689865
Heatr5a	7.87257e-11	0.31486	0.745	0.724	1.62388e-06	resident KCs	Heatr5a	0.875109
Tent2	8.55443e-20	0.313267	0.888	0.87	1.76452e-15	resident KCs	Tent2	1.11822
Prkcb	1.50633e-47	0.312927	0.979	0.963	3.1071e-43	resident KCs	Prkcb	1.8151
Wasf2	8.13224e-26	0.312828	0.973	0.959	1.67744e-21	resident KCs	Wasf2	1.6233
Agtrap	7.17803e-17	0.312713	0.715	0.687	1.48061e-12	resident KCs	Agtrap	0.789725
Hdac8	8.02776e-07	0.312038	0.49	0.455	0.0165589	resident KCs	Hdac8	0.527337
Slmap	4.32357e-11	0.311776	0.704	0.68	8.91823e-07	resident KCs	Slmap	0.765492
Phkb	1.41729e-08	0.311693	0.602	0.577	0.000292345	resident KCs	Phkb	0.629129
Dnajb14	1.11987e-11	0.310388	0.651	0.619	2.30996e-07	resident KCs	Dnajb14	0.607117
Ubtd1	7.04822e-10	0.310177	0.662	0.637	1.45384e-05	resident KCs	Ubtd1	0.640609
Nipbl	5.7475e-28	0.310004	0.963	0.95	1.18554e-23	resident KCs	Nipbl	1.46586
Dst	1.4771e-33	0.309775	0.895	0.872	3.04681e-29	resident KCs	Dst	1.54523
Eps15	3.42421e-08	0.309701	0.622	0.603	0.000706312	resident KCs	Eps15	0.596133
Cd53	1.01528e-33	0.309204	0.949	0.941	2.09422e-29	resident KCs	Cd53	1.42308
Tle4	2.18683e-19	0.30868	0.87	0.84	4.51076e-15	resident KCs	Tle4	1.12802
Chd3	1.38172e-17	0.308571	0.702	0.662	2.85008e-13	resident KCs	Chd3	0.702433
Blnk	3.57761e-15	0.308563	0.19	0.122	7.37953e-11	resident KCs	Blnk	0.202102
Rere	4.23359e-19	0.3084	0.878	0.858	8.73263e-15	resident KCs	Rere	1.15867
Lnpep	1.08869e-31	0.308139	0.954	0.942	2.24564e-27	resident KCs	Lnpep	1.52754
Fndc3a	2.49693e-14	0.307708	0.862	0.846	5.15042e-10	resident KCs	Fndc3a	1.09861
Plekha2	3.31903e-14	0.307531	0.729	0.7	6.84617e-10	resident KCs	Plekha2	0.760321
Qk	4.80407e-32	0.307391	0.932	0.927	9.90935e-28	resident KCs	Qk	1.35237
Taok1	2.37155e-18	0.307219	0.823	0.807	4.89179e-14	resident KCs	Taok1	0.9526
Atp6v1a	2.38397e-21	0.30721	0.818	0.807	4.91743e-17	resident KCs	Atp6v1a	1.0037
Gna12	3.01374e-19	0.306913	0.671	0.626	6.21645e-15	resident KCs	Gna12	0.698341
Gaa	3.13245e-07	0.3068	0.414	0.378	0.00646131	resident KCs	Gaa	0.327231
Lgals9	3.18422e-19	0.306675	0.794	0.753	6.56808e-15	resident KCs	Lgals9	0.896891
Serinc1	5.85806e-15	0.306258	0.718	0.703	1.20834e-10	resident KCs	Serinc1	0.738872
Btaf1	3.44238e-15	0.304802	0.819	0.801	7.1006e-11	resident KCs	Btaf1	0.985534
Ubr3	1.84265e-12	0.30462	0.664	0.636	3.80084e-08	resident KCs	Ubr3	0.680752
Cd300a	1.54826e-39	0.304495	0.955	0.932	3.1936e-35	resident KCs	Cd300a	1.483
Cacul1	3.10386e-07	0.304409	0.533	0.51	0.00640233	resident KCs	Cacul1	0.535192
Atg10	3.61434e-12	0.304332	0.678	0.637	7.45531e-08	resident KCs	Atg10	0.777742
Aagab	6.11034e-10	0.304208	0.61	0.578	1.26038e-05	resident KCs	Aagab	0.570851
Mier1	4.07603e-17	0.303875	0.865	0.841	8.40763e-13	resident KCs	Mier1	1.07977
Ptpn12	3.09803e-11	0.30335	0.769	0.766	6.39032e-07	resident KCs	Ptpn12	0.993012
Washc2	1.41149e-13	0.303071	0.711	0.687	2.91148e-09	resident KCs	Washc2	0.753257
Zeb2	2.93268e-59	0.302942	1	0.999	6.04925e-55	resident KCs	Zeb2	3.3189
Usp9x	1.3881e-18	0.302896	0.815	0.807	2.86323e-14	resident KCs	Usp9x	0.968282
Fam13b	6.05034e-12	0.302858	0.749	0.73	1.248e-07	resident KCs	Fam13b	0.880832
Pcyox1	2.04753e-10	0.302633	0.635	0.599	4.22345e-06	resident KCs	Pcyox1	0.647081
Tnfrsf1b	7.04984e-20	0.302156	0.744	0.697	1.45417e-15	resident KCs	Tnfrsf1b	0.7853
Rbms1	2.27267e-16	0.302156	0.953	0.943	4.68783e-12	resident KCs	Rbms1	1.44428
Tgoln1	1.8062e-10	0.301048	0.608	0.581	3.72564e-06	resident KCs	Tgoln1	0.550378
2900097C17Rik	2.59134e-14	0.300814	0.738	0.727	5.34516e-10	resident KCs	2900097C17Rik	0.812149
Ep300	7.94735e-16	0.30077	0.777	0.753	1.6393e-11	resident KCs	Ep300	0.848956
Lamp2	6.85118e-47	0.299999	0.976	0.964	1.41319e-42	resident KCs	Lamp2	1.57434
Mpeg1	8.22842e-91	0.299596	0.996	0.998	1.69728e-86	resident KCs	Mpeg1	2.38455
Tmx1	3.60487e-08	0.299296	0.613	0.595	0.000743576	resident KCs	Tmx1	0.585599
Gns	1.40622e-65	0.299257	0.979	0.981	2.9006e-61	resident KCs	Gns	1.73671
Ppp1r13b	8.99835e-09	0.298185	0.591	0.559	0.000185609	resident KCs	Ppp1r13b	0.599227
Cd72	1.59587e-21	0.29804	0.709	0.649	3.29181e-17	resident KCs	Cd72	0.873157
Hmbox1	5.904e-11	0.297808	0.7	0.686	1.21782e-06	resident KCs	Hmbox1	0.728099
Zfp36l1	6.0791e-16	0.297763	0.738	0.692	1.25394e-11	resident KCs	Zfp36l1	0.974723
Dleu2	5.71385e-19	0.296629	0.903	0.878	1.1786e-14	resident KCs	Dleu2	1.42539
Rps6kc1	2.59321e-08	0.296561	0.57	0.533	0.000534901	resident KCs	Rps6kc1	0.573583
Litaf	5.83777e-27	0.296439	0.884	0.87	1.20416e-22	resident KCs	Litaf	1.15148
Dcaf8	2.48252e-07	0.296349	0.567	0.546	0.00512069	resident KCs	Dcaf8	0.521059
Snx18	1.05753e-06	0.295091	0.666	0.657	0.0218136	resident KCs	Snx18	0.669114
Tbc1d22a	1.25994e-15	0.294368	0.751	0.711	2.59888e-11	resident KCs	Tbc1d22a	0.832833
Aco1	3.65456e-07	0.294309	0.542	0.523	0.00753826	resident KCs	Aco1	0.470901
Mrtfa	7.57977e-13	0.294217	0.838	0.832	1.56348e-08	resident KCs	Mrtfa	1.08344
Fnbp1	2.30767e-27	0.29351	0.913	0.891	4.76003e-23	resident KCs	Fnbp1	1.32488
Cpt1a	1.04776e-08	0.29347	0.638	0.632	0.000216122	resident KCs	Cpt1a	0.640128
Csrp1	1.10136e-12	0.293187	0.667	0.628	2.27178e-08	resident KCs	Csrp1	0.733677
Lars2	4.79097e-30	0.292694	0.951	0.952	9.88234e-26	resident KCs	Lars2	1.63293
Tmem87a	1.59651e-09	0.292681	0.616	0.589	3.29312e-05	resident KCs	Tmem87a	0.636909
Lcorl	7.73777e-07	0.292644	0.675	0.668	0.0159607	resident KCs	Lcorl	0.783049
Ppm1h	1.3075e-36	0.291884	0.972	0.955	2.69697e-32	resident KCs	Ppm1h	1.69394
Leprot	3.33125e-19	0.291761	0.821	0.8	6.87137e-15	resident KCs	Leprot	0.918285
B3gnt2	3.77101e-08	0.291667	0.554	0.525	0.000777845	resident KCs	B3gnt2	0.564592
Acbd5	1.45642e-07	0.290583	0.584	0.568	0.00300416	resident KCs	Acbd5	0.553368
mt-Nd2	1.78707e-56	0.290573	1	0.999	3.68619e-52	resident KCs	mt-Nd2	3.42367
Wdr7	3.48824e-07	0.289975	0.585	0.567	0.0071952	resident KCs	Wdr7	0.558131
Ccny	1.61076e-06	0.289679	0.605	0.592	0.0332251	resident KCs	Ccny	0.587063
Wwp2	8.54306e-09	0.289324	0.634	0.618	0.000176218	resident KCs	Wwp2	0.621903
Baz2a	1.11209e-13	0.289292	0.757	0.732	2.2939e-09	resident KCs	Baz2a	0.788336
Arhgap25	2.89153e-21	0.288195	0.802	0.766	5.96437e-17	resident KCs	Arhgap25	0.950832
Rnf38	2.65404e-07	0.288192	0.624	0.602	0.00547449	resident KCs	Rnf38	0.625636
Zmynd8	1.8103e-26	0.287851	0.91	0.903	3.73411e-22	resident KCs	Zmynd8	1.26985
Fbxo11	2.10965e-13	0.286758	0.736	0.715	4.35158e-09	resident KCs	Fbxo11	0.84457
Nfat5	8.57755e-09	0.286646	0.648	0.625	0.000176929	resident KCs	Nfat5	0.710977
Sdcbp	3.54827e-54	0.28628	0.979	0.973	7.31903e-50	resident KCs	Sdcbp	1.68425
4932438A13Rik	5.05202e-07	0.285502	0.637	0.625	0.0104208	resident KCs	4932438A13Rik	0.620763
Map3k2	7.75274e-10	0.28545	0.654	0.64	1.59916e-05	resident KCs	Map3k2	0.689102
Kmt2c	1.33957e-15	0.285313	0.807	0.793	2.76313e-11	resident KCs	Kmt2c	0.960841
Gab2	6.12974e-48	0.285127	0.993	0.984	1.26438e-43	resident KCs	Gab2	2.23071
Atg7	1.74904e-12	0.284911	0.691	0.653	3.60775e-08	resident KCs	Atg7	0.658701
Mib1	3.78463e-12	0.284868	0.735	0.715	7.80655e-08	resident KCs	Mib1	0.746938
Ncoa2	1.76729e-17	0.284573	0.867	0.849	3.64539e-13	resident KCs	Ncoa2	1.13261
Dock1	4.89686e-12	0.284159	0.697	0.656	1.01008e-07	resident KCs	Dock1	0.760832
Rsf1	2.42978e-08	0.283867	0.654	0.65	0.000501191	resident KCs	Rsf1	0.6965
Eri3	8.95392e-07	0.283694	0.589	0.585	0.0184693	resident KCs	Eri3	0.562481
Ap1g1	1.45682e-12	0.283118	0.718	0.691	3.00499e-08	resident KCs	Ap1g1	0.750305
Extl3	8.27091e-12	0.282972	0.643	0.609	1.70604e-07	resident KCs	Extl3	0.659076
Kansl1	4.94851e-22	0.28294	0.928	0.933	1.02073e-17	resident KCs	Kansl1	1.43762
Tmem50a	2.29436e-33	0.28294	0.932	0.914	4.73258e-29	resident KCs	Tmem50a	1.30388
Gatad2b	6.73895e-07	0.28292	0.703	0.708	0.0139004	resident KCs	Gatad2b	0.799778
Tnks2	9.20917e-18	0.282524	0.79	0.757	1.89958e-13	resident KCs	Tnks2	0.900478
Ddi2	1.0214e-15	0.282173	0.783	0.76	2.10684e-11	resident KCs	Ddi2	0.871507
Itm2b	1.26373e-84	0.282018	1	0.999	2.6067e-80	resident KCs	Itm2b	3.28804
Il10ra	9.79059e-22	0.281836	0.83	0.816	2.0195e-17	resident KCs	Il10ra	0.965268
Gatm	8.37422e-10	0.28158	0.793	0.753	1.72735e-05	resident KCs	Gatm	1.01704
Ube2r2	1.12038e-11	0.28118	0.692	0.679	2.311e-07	resident KCs	Ube2r2	0.687073
Slc8a1	6.53325e-47	0.280807	0.995	0.99	1.34761e-42	resident KCs	Slc8a1	2.77325
Ahcyl2	4.3642e-09	0.280792	0.765	0.755	9.00204e-05	resident KCs	Ahcyl2	0.976775
Fbxl17	8.348e-26	0.280363	0.909	0.891	1.72194e-21	resident KCs	Fbxl17	1.32725
Pnpla2	7.15879e-08	0.279921	0.552	0.534	0.00147664	resident KCs	Pnpla2	0.501239
Snx6	1.58774e-18	0.27964	0.8	0.765	3.27503e-14	resident KCs	Snx6	0.928993
Colgalt1	1.1675e-23	0.279549	0.869	0.837	2.4082e-19	resident KCs	Colgalt1	1.11385
Sik2	2.57023e-07	0.279037	0.688	0.663	0.00530161	resident KCs	Sik2	0.73582
Phf20	5.3393e-09	0.278239	0.703	0.696	0.000110134	resident KCs	Phf20	0.781071
Akap10	5.01185e-10	0.277952	0.726	0.704	1.03379e-05	resident KCs	Akap10	0.811511
Secisbp2l	2.91555e-09	0.277869	0.659	0.646	6.01391e-05	resident KCs	Secisbp2l	0.653409
Dock7	2.24041e-09	0.277463	0.752	0.739	4.6213e-05	resident KCs	Dock7	0.827471
Tbxas1	1.02693e-38	0.276567	0.968	0.961	2.11824e-34	resident KCs	Tbxas1	1.71101
Kif13b	5.42547e-11	0.275468	0.67	0.645	1.11911e-06	resident KCs	Kif13b	0.744475
Tm9sf2	3.82566e-12	0.274955	0.787	0.778	7.89118e-08	resident KCs	Tm9sf2	0.834795
Lgals8	1.14195e-10	0.274594	0.674	0.664	2.35549e-06	resident KCs	Lgals8	0.684663
Map3k3	4.43958e-14	0.27433	0.796	0.771	9.15753e-10	resident KCs	Map3k3	0.944281
Pon2	1.48422e-07	0.274089	0.63	0.62	0.0030615	resident KCs	Pon2	0.615553
Sgk3	5.05266e-11	0.272197	0.862	0.854	1.04221e-06	resident KCs	Sgk3	1.12992
Hltf	3.35819e-08	0.272195	0.608	0.591	0.000692694	resident KCs	Hltf	0.610838
Wac	2.23755e-11	0.272128	0.795	0.781	4.61539e-07	resident KCs	Wac	0.930231
Cmip	2.89142e-24	0.271863	0.968	0.957	5.96414e-20	resident KCs	Cmip	1.53402
mt-Nd4	1.50156e-55	0.271596	0.999	0.998	3.09727e-51	resident KCs	mt-Nd4	3.40283
mt-Nd5	6.71878e-24	0.271308	0.952	0.935	1.38588e-19	resident KCs	mt-Nd5	1.55629
Atp13a2	1.84471e-20	0.270489	0.827	0.819	3.80508e-16	resident KCs	Atp13a2	1.0122
Grk2	7.60625e-13	0.270231	0.863	0.85	1.56894e-08	resident KCs	Grk2	1.02341
Cdk13	8.98209e-12	0.270229	0.775	0.75	1.85274e-07	resident KCs	Cdk13	0.89514
Rab5b	1.64592e-06	0.269836	0.491	0.46	0.0339504	resident KCs	Rab5b	0.427167
Trim30a	7.1463e-18	0.269537	0.954	0.946	1.47407e-13	resident KCs	Trim30a	1.50801
Acp2	1.75571e-26	0.269137	0.916	0.899	3.62151e-22	resident KCs	Acp2	1.21619
Cltc	1.1379e-31	0.268455	0.961	0.949	2.34715e-27	resident KCs	Cltc	1.44271
B4galt1	1.31987e-08	0.268094	0.661	0.642	0.00027225	resident KCs	B4galt1	0.668233
Tcf7l2	1.84477e-34	0.268015	0.994	0.981	3.8052e-30	resident KCs	Tcf7l2	2.53571
Vapb	5.05061e-11	0.26675	0.721	0.709	1.04179e-06	resident KCs	Vapb	0.721282
Fndc3b	4.36529e-14	0.266641	0.797	0.769	9.00427e-10	resident KCs	Fndc3b	0.916291
Tnrc18	1.38103e-12	0.266598	0.753	0.731	2.84864e-08	resident KCs	Tnrc18	0.74245
Dennd6a	4.79186e-08	0.266537	0.655	0.645	0.000988418	resident KCs	Dennd6a	0.702733
Irak4	1.92645e-07	0.266435	0.621	0.614	0.00397368	resident KCs	Irak4	0.585907
Srgap2	2.08309e-28	0.265478	0.974	0.968	4.29679e-24	resident KCs	Srgap2	1.78918
R3hdm2	2.08907e-09	0.264174	0.726	0.713	4.30912e-05	resident KCs	R3hdm2	0.783113
Gm5086	4.10176e-07	0.264168	0.174	0.132	0.00846071	resident KCs	Gm5086	0.166107
Hps3	1.35153e-06	0.264153	0.611	0.602	0.027878	resident KCs	Hps3	0.620461
Rtn4	1.6246e-30	0.264029	0.958	0.955	3.35106e-26	resident KCs	Rtn4	1.49578
Cmklr1	1.87918e-12	0.264023	0.758	0.737	3.87619e-08	resident KCs	Cmklr1	0.83502
Tmem87b	1.50858e-07	0.262305	0.574	0.552	0.00311174	resident KCs	Tmem87b	0.522132
Msr1	1.04889e-17	0.262104	0.949	0.919	2.16354e-13	resident KCs	Msr1	1.67455
Abhd12	1.44558e-24	0.261473	0.887	0.87	2.9818e-20	resident KCs	Abhd12	1.07895
Serinc3	8.16943e-31	0.260826	0.975	0.967	1.68511e-26	resident KCs	Serinc3	1.67581
Sh3glb1	6.78593e-44	0.260764	0.989	0.979	1.39973e-39	resident KCs	Sh3glb1	1.72629
Rbm47	2.94537e-29	0.260438	0.963	0.962	6.07542e-25	resident KCs	Rbm47	1.65656
Strn3	1.34963e-16	0.260128	0.878	0.87	2.78389e-12	resident KCs	Strn3	1.14541
Pxn	1.33603e-08	0.259987	0.742	0.734	0.000275583	resident KCs	Pxn	0.804962
Comt	7.62267e-17	0.259059	0.821	0.808	1.57233e-12	resident KCs	Comt	0.968876
Sdccag8	1.66348e-11	0.257862	0.712	0.68	3.43127e-07	resident KCs	Sdccag8	0.747084
Rap1b	6.51953e-38	0.257552	0.994	0.987	1.34478e-33	resident KCs	Rap1b	1.9432
Acly	3.15211e-10	0.257104	0.703	0.669	6.50186e-06	resident KCs	Acly	0.794801
Tbck	5.93383e-07	0.256585	0.577	0.558	0.0122397	resident KCs	Tbck	0.535737
Nf1	3.70361e-07	0.256526	0.722	0.721	0.00763943	resident KCs	Nf1	0.798387
Usp32	1.35304e-07	0.255922	0.676	0.668	0.00279092	resident KCs	Usp32	0.681585
Lpl	3.9058e-18	0.255654	0.965	0.938	8.0565e-14	resident KCs	Lpl	2.42748
Tet3	1.56353e-11	0.255532	0.827	0.811	3.22509e-07	resident KCs	Tet3	0.987882
Agpat3	4.2999e-08	0.254078	0.622	0.594	0.00088694	resident KCs	Agpat3	0.621044
Epsti1	3.7919e-25	0.253869	0.983	0.973	7.82155e-21	resident KCs	Epsti1	1.87017
Mitf	8.21351e-49	0.253613	0.972	0.953	1.6942e-44	resident KCs	Mitf	1.88961
Ankrd12	6.99277e-09	0.253314	0.681	0.663	0.00014424	resident KCs	Ankrd12	0.806984
Acvrl1	6.88931e-12	0.252633	0.679	0.664	1.42106e-07	resident KCs	Acvrl1	0.736007
Psme4	1.33916e-15	0.252521	0.823	0.811	2.76229e-11	resident KCs	Psme4	0.916847
Zfp710	4.92242e-18	0.252394	0.964	0.953	1.01535e-13	resident KCs	Zfp710	1.62209
Arap1	1.3941e-14	0.252167	0.806	0.804	2.87561e-10	resident KCs	Arap1	0.906112
Ppp1r18	9.68101e-07	0.252079	0.676	0.678	0.019969	resident KCs	Ppp1r18	0.661411
Phf21a	9.52234e-20	0.251761	0.868	0.833	1.96417e-15	resident KCs	Phf21a	1.20308
Ucp2	7.47313e-45	0.251748	0.979	0.982	1.54148e-40	resident KCs	Ucp2	1.84222
9930111J21Rik2	6.17905e-16	0.251034	0.882	0.857	1.27455e-11	resident KCs	9930111J21Rik2	1.15016
E2f7	2.10389e-242	7.23138	0.193	0.001	4.3397e-238	Prol Macs	E2f7	0.151518
Esco2	0	7.00975	0.312	0.003	0	Prol Macs	Esco2	0.26941
Kif14	0	6.89042	0.26	0.003	0	Prol Macs	Kif14	0.202448
Depdc1b	5.03852e-151	6.83617	0.121	0.001	1.0393e-146	Prol Macs	Depdc1b	0.0609504
Depdc1a	5.71521e-262	6.80644	0.21	0.002	1.17888e-257	Prol Macs	Depdc1a	0.128579
Pbk	3.74951e-241	6.75795	0.193	0.002	7.73412e-237	Prol Macs	Pbk	0.143518
Kif18b	1.41082e-137	6.66825	0.11	0.001	2.9101e-133	Prol Macs	Kif18b	0.0681011
Neil3	0	6.56445	0.401	0.007	0	Prol Macs	Neil3	0.416298
Hist1h1b	0	6.54047	0.389	0.02	0	Prol Macs	Hist1h1b	0.764618
Pif1	5.08596e-150	6.47772	0.122	0.001	1.04908e-145	Prol Macs	Pif1	0.0827736
Kif11	0	6.4636	0.476	0.014	0	Prol Macs	Kif11	0.595488
Kif4	0	6.44311	0.414	0.006	0	Prol Macs	Kif4	0.352325
Lrr1	4.74051e-211	6.39828	0.168	0.001	9.77826e-207	Prol Macs	Lrr1	0.111846
Nusap1	0	6.31095	0.426	0.013	0	Prol Macs	Nusap1	0.56912
Hmmr	0	6.29504	0.432	0.01	0	Prol Macs	Hmmr	0.438026
Sgo2a	0	6.15283	0.273	0.004	0	Prol Macs	Sgo2a	0.190975
Prr11	1.23327e-295	6.07486	0.247	0.005	2.54388e-291	Prol Macs	Prr11	0.203393
Rrm2	0	6.02725	0.492	0.018	0	Prol Macs	Rrm2	0.577067
Ccna2	0	6.02061	0.434	0.009	0	Prol Macs	Ccna2	0.374106
Nek2	5.23508e-226	5.96609	0.187	0.003	1.07984e-221	Prol Macs	Nek2	0.114547
Ticrr	1.98872e-288	5.92721	0.239	0.004	4.10212e-284	Prol Macs	Ticrr	0.16338
Ska1	3.29895e-304	5.88531	0.25	0.004	6.80474e-300	Prol Macs	Ska1	0.166137
Rad51ap1	0	5.86404	0.451	0.009	0	Prol Macs	Rad51ap1	0.349228
Cdc25c	1.18655e-166	5.81442	0.139	0.002	2.44749e-162	Prol Macs	Cdc25c	0.0962649
Sgo1	0	5.8124	0.294	0.005	0	Prol Macs	Sgo1	0.202756
Mcm10	0	5.79714	0.56	0.013	0	Prol Macs	Mcm10	0.461961
Uhrf1	0	5.78893	0.62	0.022	0	Prol Macs	Uhrf1	0.703269
Aspm	0	5.78616	0.28	0.006	0	Prol Macs	Aspm	0.235335
Knl1	0	5.77956	0.545	0.019	0	Prol Macs	Knl1	0.57688
E2f8	0	5.77933	0.286	0.006	0	Prol Macs	E2f8	0.232521
Ccnb1	0	5.76231	0.408	0.013	0	Prol Macs	Ccnb1	0.360844
Ckap2l	0	5.69883	0.46	0.014	0	Prol Macs	Ckap2l	0.424351
Ttk	0	5.68746	0.329	0.007	0	Prol Macs	Ttk	0.258147
Kntc1	0	5.68377	0.45	0.01	0	Prol Macs	Kntc1	0.353361
Plk1	0	5.68203	0.347	0.011	0	Prol Macs	Plk1	0.333999
Pimreg	5.1978e-207	5.6593	0.177	0.004	1.07215e-202	Prol Macs	Pimreg	0.121358
Spag5	0	5.64753	0.318	0.007	0	Prol Macs	Spag5	0.235875
Pclaf	0	5.64636	0.733	0.06	0	Prol Macs	Pclaf	1.38555
Ska3	2.71512e-219	5.63524	0.183	0.003	5.60048e-215	Prol Macs	Ska3	0.109377
Bub1	0	5.60009	0.424	0.01	0	Prol Macs	Bub1	0.341124
Hist1h3c	1.67409e-182	5.58611	0.157	0.003	3.45314e-178	Prol Macs	Hist1h3c	0.116555
Ncapg	0	5.57881	0.405	0.012	0	Prol Macs	Ncapg	0.295144
Rad51	0	5.56063	0.412	0.01	0	Prol Macs	Rad51	0.356582
Iqgap3	0	5.53683	0.28	0.008	0	Prol Macs	Iqgap3	0.193976
Clspn	0	5.52191	0.522	0.02	0	Prol Macs	Clspn	0.554597
Ccne2	1.28942e-225	5.51307	0.198	0.005	2.65968e-221	Prol Macs	Ccne2	0.185768
Cenpf	0	5.48174	0.483	0.023	0	Prol Macs	Cenpf	0.634057
Top2a	0	5.45193	0.773	0.102	0	Prol Macs	Top2a	1.50166
Tcf19	4.34706e-180	5.39805	0.155	0.003	8.96668e-176	Prol Macs	Tcf19	0.104059
Stil	0	5.36679	0.348	0.011	0	Prol Macs	Stil	0.24612
Troap	6.56958e-236	5.30429	0.205	0.005	1.35511e-231	Prol Macs	Troap	0.126775
BC030867	2.94982e-148	5.30408	0.129	0.003	6.08458e-144	Prol Macs	BC030867	0.0772936
Foxm1	0	5.19851	0.267	0.007	0	Prol Macs	Foxm1	0.166331
Hist1h2ap	0	5.18338	0.397	0.046	0	Prol Macs	Hist1h2ap	0.744252
Mastl	0	5.13361	0.273	0.008	0	Prol Macs	Mastl	0.207099
Cit	0	5.1287	0.502	0.019	0	Prol Macs	Cit	0.43944
Kifc1	0	5.06247	0.27	0.008	0	Prol Macs	Kifc1	0.185939
Cdc20	0	5.05753	0.326	0.016	0	Prol Macs	Cdc20	0.335786
Tpx2	0	5.05017	0.606	0.038	0	Prol Macs	Tpx2	0.680057
Shcbp1	0	5.04585	0.41	0.016	0	Prol Macs	Shcbp1	0.312352
Oip5	2.6932e-118	5.04079	0.106	0.003	5.55526e-114	Prol Macs	Oip5	0.0580522
Cep55	0	4.98877	0.389	0.015	0	Prol Macs	Cep55	0.298047
Aunip	7.93853e-233	4.98108	0.209	0.006	1.63748e-228	Prol Macs	Aunip	0.120889
Fanci	3.02072e-271	4.97765	0.236	0.006	6.23083e-267	Prol Macs	Fanci	0.162719
Cdca2	0	4.93956	0.403	0.02	0	Prol Macs	Cdca2	0.34517
Prc1	0	4.93155	0.485	0.04	0	Prol Macs	Prc1	0.631761
Rad54b	0	4.89955	0.276	0.007	0	Prol Macs	Rad54b	0.206984
Brca1	0	4.89686	0.446	0.021	0	Prol Macs	Brca1	0.438328
Hist1h2ab	8.64943e-190	4.89433	0.175	0.006	1.78412e-185	Prol Macs	Hist1h2ab	0.134527
Kif15	0	4.88733	0.616	0.04	0	Prol Macs	Kif15	0.719214
Pole	0	4.87878	0.372	0.014	0	Prol Macs	Pole	0.282772
Exo1	2.70801e-283	4.86337	0.244	0.006	5.5858e-279	Prol Macs	Exo1	0.1742
Melk	0	4.85171	0.364	0.013	0	Prol Macs	Melk	0.259789
Cdc45	0	4.8029	0.36	0.014	0	Prol Macs	Cdc45	0.235654
Ckap2	0	4.8007	0.301	0.01	0	Prol Macs	Ckap2	0.216785
Cenpe	0	4.72683	0.645	0.054	0	Prol Macs	Cenpe	0.857902
Cenph	0	4.72563	0.506	0.023	0	Prol Macs	Cenph	0.388569
Birc5	0	4.70846	0.638	0.058	0	Prol Macs	Birc5	0.89245
Polq	0	4.68743	0.32	0.013	0	Prol Macs	Polq	0.234643
Kif22	0	4.68074	0.378	0.018	0	Prol Macs	Kif22	0.287944
Ccnf	0	4.6778	0.368	0.019	0	Prol Macs	Ccnf	0.324171
Dlgap5	0	4.65132	0.492	0.026	0	Prol Macs	Dlgap5	0.367821
Chek1	2.87388e-269	4.64705	0.248	0.009	5.92796e-265	Prol Macs	Chek1	0.162806
Kif20a	0	4.61774	0.313	0.015	0	Prol Macs	Kif20a	0.23475
Lockd	0	4.60833	0.401	0.025	0	Prol Macs	Lockd	0.380878
Ube2c	0	4.60075	0.542	0.057	0	Prol Macs	Ube2c	0.813343
Hist1h1a	6.25595e-189	4.49805	0.184	0.009	1.29042e-184	Prol Macs	Hist1h1a	0.134273
Fignl1	0	4.49795	0.369	0.016	0	Prol Macs	Fignl1	0.262242
Nuf2	0	4.49245	0.31	0.014	0	Prol Macs	Nuf2	0.185111
Spc24	0	4.49242	0.522	0.033	0	Prol Macs	Spc24	0.443561
Kif2c	0	4.48774	0.309	0.018	0	Prol Macs	Kif2c	0.232814
Racgap1	0	4.4651	0.555	0.04	0	Prol Macs	Racgap1	0.513321
Ndc80	0	4.45521	0.502	0.031	0	Prol Macs	Ndc80	0.430795
Kif20b	0	4.45333	0.541	0.04	0	Prol Macs	Kif20b	0.498399
Espl1	6.39461e-303	4.42937	0.287	0.013	1.31902e-298	Prol Macs	Espl1	0.193485
Dscc1	3.64419e-207	4.42516	0.195	0.008	7.51687e-203	Prol Macs	Dscc1	0.138547
Parpbp	2.26873e-208	4.41808	0.199	0.009	4.6797e-204	Prol Macs	Parpbp	0.131976
Pask	7.15046e-129	4.41029	0.121	0.004	1.47493e-124	Prol Macs	Pask	0.08353
Eme1	5.79471e-179	4.40401	0.172	0.008	1.19527e-174	Prol Macs	Eme1	0.0997914
Spc25	0	4.3959	0.334	0.018	0	Prol Macs	Spc25	0.223301
Dtl	0	4.38561	0.438	0.026	0	Prol Macs	Dtl	0.403768
Diaph3	0	4.37668	0.73	0.074	0	Prol Macs	Diaph3	0.85044
Mtfr2	2.30019e-263	4.34139	0.251	0.011	4.7446e-259	Prol Macs	Mtfr2	0.164075
Asf1b	0	4.33091	0.496	0.03	0	Prol Macs	Asf1b	0.390484
Hist1h2ae	2.50594e-278	4.31484	0.401	0.067	5.169e-274	Prol Macs	Hist1h2ae	0.671272
Gtse1	2.2255e-134	4.30608	0.121	0.004	4.59054e-130	Prol Macs	Gtse1	0.0705924
Mybl2	2.22214e-262	4.29	0.252	0.012	4.58361e-258	Prol Macs	Mybl2	0.179741
Ncaph	0	4.2845	0.351	0.019	0	Prol Macs	Ncaph	0.251635
Cdca3	0	4.2786	0.545	0.047	0	Prol Macs	Cdca3	0.58519
Cdca8	0	4.27434	0.653	0.07	0	Prol Macs	Cdca8	0.72044
Mns1	7.35271e-186	4.26774	0.173	0.006	1.51664e-181	Prol Macs	Mns1	0.107325
Cenpk	0	4.23183	0.448	0.025	0	Prol Macs	Cenpk	0.330562
Traip	1.36795e-200	4.21717	0.199	0.01	2.82167e-196	Prol Macs	Traip	0.117628
Cenpm	0	4.20878	0.369	0.022	0	Prol Macs	Cenpm	0.2688
Ddias	1.54204e-112	4.19965	0.109	0.005	3.18077e-108	Prol Macs	Ddias	0.0702588
Aurkb	0	4.16611	0.474	0.043	0	Prol Macs	Aurkb	0.412387
Ccdc18	5.23328e-226	4.14784	0.229	0.013	1.07947e-221	Prol Macs	Ccdc18	0.160163
Efcab11	0	4.13231	0.388	0.027	0	Prol Macs	Efcab11	0.348133
Ncapd2	0	4.12473	0.588	0.057	0	Prol Macs	Ncapd2	0.539464
Phf19	1.06114e-128	4.11695	0.126	0.006	2.1888e-124	Prol Macs	Phf19	0.0814005
Bard1	0	4.10905	0.343	0.022	0	Prol Macs	Bard1	0.273362
Kifc5b	2.75279e-170	4.09389	0.17	0.009	5.67819e-166	Prol Macs	Kifc5b	0.096654
Anln	0	4.07467	0.461	0.043	0	Prol Macs	Anln	0.46177
Cenpn	3.22128e-302	4.06388	0.295	0.015	6.64453e-298	Prol Macs	Cenpn	0.190811
Fbxo5	0	4.04102	0.338	0.028	0	Prol Macs	Fbxo5	0.299267
Cdk1	0	4.02568	0.634	0.087	0	Prol Macs	Cdk1	0.70087
Zwilch	0	4.0127	0.462	0.032	0	Prol Macs	Zwilch	0.358451
Ect2	0	4.00687	0.412	0.029	0	Prol Macs	Ect2	0.320022
Fancd2	0	3.94517	0.32	0.018	0	Prol Macs	Fancd2	0.223764
Dhfr	0	3.9119	0.492	0.045	0	Prol Macs	Dhfr	0.423543
Hells	0	3.88061	0.606	0.067	0	Prol Macs	Hells	0.618549
Cdca5	5.0729e-283	3.80971	0.313	0.025	1.04639e-278	Prol Macs	Cdca5	0.209264
Cip2a	0	3.79768	0.347	0.026	0	Prol Macs	Cip2a	0.251919
E2f2	2.31448e-270	3.79463	0.298	0.023	4.77408e-266	Prol Macs	E2f2	0.220328
Psmc3ip	1.29494e-191	3.79064	0.206	0.014	2.67107e-187	Prol Macs	Psmc3ip	0.126787
Pkmyt1	0	3.77776	0.467	0.039	0	Prol Macs	Pkmyt1	0.323435
Stmn1	0	3.76676	0.854	0.169	0	Prol Macs	Stmn1	1.54686
Rad54l	0	3.74902	0.5	0.043	0	Prol Macs	Rad54l	0.386352
Aurka	1.81339e-271	3.7444	0.307	0.027	3.74049e-267	Prol Macs	Aurka	0.23642
Cenpi	9.42228e-281	3.71115	0.295	0.02	1.94353e-276	Prol Macs	Cenpi	0.220179
Tyms	0	3.7108	0.54	0.061	0	Prol Macs	Tyms	0.515369
Tedc1	7.89405e-115	3.70591	0.12	0.007	1.62831e-110	Prol Macs	Tedc1	0.0628081
Ercc6l	1.16296e-287	3.67658	0.31	0.023	2.39883e-283	Prol Macs	Ercc6l	0.205366
Hist1h2bj	3.30658e-131	3.6535	0.15	0.012	6.82049e-127	Prol Macs	Hist1h2bj	0.0612975
Mcm5	0	3.64094	0.765	0.118	0	Prol Macs	Mcm5	0.85464
Knstrn	0	3.62792	0.437	0.039	0	Prol Macs	Knstrn	0.338041
Brca2	0	3.60513	0.363	0.027	0	Prol Macs	Brca2	0.253694
Ccne1	3.63053e-209	3.53909	0.257	0.026	7.48869e-205	Prol Macs	Ccne1	0.206324
Chtf18	5.27054e-177	3.53571	0.194	0.014	1.08715e-172	Prol Macs	Chtf18	0.106515
Mcm7	0	3.53283	0.762	0.123	0	Prol Macs	Mcm7	0.799132
Ung	4.59286e-227	3.49709	0.273	0.026	9.47369e-223	Prol Macs	Ung	0.207896
Cdca7	3.52354e-303	3.49647	0.35	0.033	7.26801e-299	Prol Macs	Cdca7	0.267513
H2afx	0	3.48569	0.612	0.131	0	Prol Macs	H2afx	0.721793
Chaf1a	0	3.48551	0.523	0.059	0	Prol Macs	Chaf1a	0.413503
Hist1h1d	4.67335e-194	3.48326	0.244	0.025	9.63971e-190	Prol Macs	Hist1h1d	0.166119
Rrm1	0	3.47626	0.824	0.157	0	Prol Macs	Rrm1	0.901642
Orc1	2.15704e-148	3.47063	0.164	0.012	4.44932e-144	Prol Macs	Orc1	0.0897979
BC055324	2.85092e-224	3.46889	0.247	0.018	5.8806e-220	Prol Macs	BC055324	0.149095
Prim1	0	3.45185	0.445	0.043	0	Prol Macs	Prim1	0.328568
Lig1	0	3.44282	0.779	0.156	0	Prol Macs	Lig1	0.942603
Hirip3	7.69119e-300	3.43476	0.361	0.037	1.58646e-295	Prol Macs	Hirip3	0.250118
Cdc6	5.65929e-242	3.42248	0.299	0.031	1.16734e-237	Prol Macs	Cdc6	0.227647
Cdkn3	1.21293e-221	3.41042	0.267	0.026	2.50192e-217	Prol Macs	Cdkn3	0.195644
Timeless	0	3.4063	0.471	0.048	0	Prol Macs	Timeless	0.354131
Lmnb1	0	3.39581	0.842	0.174	0	Prol Macs	Lmnb1	0.945903
Arhgef39	2.7306e-126	3.38219	0.152	0.014	5.63241e-122	Prol Macs	Arhgef39	0.0810849
Plk4	0	3.37124	0.39	0.038	0	Prol Macs	Plk4	0.291882
Cenpp	0	3.35927	0.474	0.055	0	Prol Macs	Cenpp	0.518777
Tacc3	0	3.35843	0.609	0.081	0	Prol Macs	Tacc3	0.502804
Cenpu	1.14292e-266	3.35147	0.318	0.031	2.3575e-262	Prol Macs	Cenpu	0.205772
Cenps	6.10484e-295	3.35042	0.342	0.031	1.25924e-290	Prol Macs	Cenps	0.199526
Ube2t	2.73139e-242	3.31556	0.281	0.024	5.63405e-238	Prol Macs	Ube2t	0.175116
Cdc25b	4.81504e-189	3.29746	0.239	0.025	9.93198e-185	Prol Macs	Cdc25b	0.155049
Cdc7	2.10879e-151	3.28657	0.175	0.014	4.34979e-147	Prol Macs	Cdc7	0.102203
Dut	0	3.25663	0.617	0.11	0	Prol Macs	Dut	0.627472
Smc2	0	3.25585	0.81	0.186	0	Prol Macs	Smc2	0.901986
Mcm6	0	3.24825	0.656	0.115	0	Prol Macs	Mcm6	0.656603
Wdhd1	0	3.23843	0.474	0.065	0	Prol Macs	Wdhd1	0.425781
Hist1h1e	1.43908e-201	3.22864	0.448	0.13	2.96839e-197	Prol Macs	Hist1h1e	0.633401
Rmi2	0	3.22359	0.406	0.052	0	Prol Macs	Rmi2	0.30895
Wee1	2.58443e-226	3.20538	0.263	0.022	5.3309e-222	Prol Macs	Wee1	0.170351
Zgrf1	0	3.20512	0.398	0.043	0	Prol Macs	Zgrf1	0.297704
Psrc1	1.13466e-89	3.19749	0.107	0.009	2.34047e-85	Prol Macs	Psrc1	0.0584041
Hist2h2ac	3.44102e-166	3.18494	0.245	0.035	7.09779e-162	Prol Macs	Hist2h2ac	0.161619
Net1	3.26612e-141	3.17685	0.174	0.016	6.73702e-137	Prol Macs	Net1	0.103043
Dnph1	1.00262e-148	3.1601	0.183	0.018	2.06811e-144	Prol Macs	Dnph1	0.0863817
Mcm2	0	3.15604	0.625	0.098	0	Prol Macs	Mcm2	0.552559
Spdl1	2.15312e-286	3.14241	0.36	0.04	4.44124e-282	Prol Macs	Spdl1	0.250224
Suv39h2	2.16261e-95	3.10776	0.125	0.013	4.46082e-91	Prol Macs	Suv39h2	0.0870736
Cchcr1	3.51557e-96	3.0823	0.116	0.01	7.25157e-92	Prol Macs	Cchcr1	0.0835242
Kif23	0	3.07172	0.653	0.13	0	Prol Macs	Kif23	0.829256
Hist1h3e	4.5251e-114	3.06455	0.163	0.021	9.33392e-110	Prol Macs	Hist1h3e	0.102305
Mki67	0	3.06149	0.822	0.313	0	Prol Macs	Mki67	1.37054
Brip1	0	3.04661	0.62	0.127	0	Prol Macs	Brip1	0.68624
Rfc4	0	3.02999	0.485	0.066	0	Prol Macs	Rfc4	0.369525
Tube1	1.02573e-84	3.02449	0.104	0.01	2.11576e-80	Prol Macs	Tube1	0.0591164
Ccnb2	1.74894e-299	3.02239	0.428	0.064	3.60755e-295	Prol Macs	Ccnb2	0.428887
Mad2l1	0	3.01948	0.495	0.07	0	Prol Macs	Mad2l1	0.357029
Hmgb2	0	3.01712	0.988	0.65	0	Prol Macs	Hmgb2	2.20846
Gm42047	1.40976e-192	3.00241	0.301	0.048	2.90792e-188	Prol Macs	Gm42047	0.297821
2810408I11Rik	5.67624e-153	2.99608	0.201	0.022	1.17084e-148	Prol Macs	2810408I11Rik	0.115954
Tonsl	5.57209e-142	2.98948	0.184	0.019	1.14935e-137	Prol Macs	Tonsl	0.11974
Mbnl3	4.3783e-77	2.97972	0.11	0.014	9.03113e-73	Prol Macs	Mbnl3	0.0935013
Pold1	0	2.97657	0.477	0.066	0	Prol Macs	Pold1	0.343372
Mis18bp1	8.68185e-304	2.96718	0.455	0.076	1.79081e-299	Prol Macs	Mis18bp1	0.398136
Rad51b	0	2.96342	0.764	0.265	0	Prol Macs	Rad51b	1.39541
Blm	0	2.93155	0.437	0.059	0	Prol Macs	Blm	0.330437
4930579G24Rik	2.77272e-77	2.93079	0.101	0.011	5.71929e-73	Prol Macs	4930579G24Rik	0.0453344
Nup210	8.48821e-218	2.92741	0.297	0.037	1.75086e-213	Prol Macs	Nup210	0.20426
Rpa2	0	2.92712	0.534	0.089	0	Prol Macs	Rpa2	0.382234
Ska2	8.18596e-170	2.92688	0.235	0.029	1.68852e-165	Prol Macs	Ska2	0.149341
Gins2	0	2.91417	0.486	0.076	0	Prol Macs	Gins2	0.349335
Trim59	1.92693e-88	2.91149	0.112	0.011	3.97468e-84	Prol Macs	Trim59	0.0776577
Cenpw	1.15145e-273	2.89756	0.375	0.049	2.37509e-269	Prol Macs	Cenpw	0.249514
Cenpa	3.51103e-260	2.85798	0.494	0.124	7.24219e-256	Prol Macs	Cenpa	0.604685
Hist1h4c	3.40871e-92	2.85186	0.133	0.017	7.03114e-88	Prol Macs	Hist1h4c	0.084234
Kif18a	4.28263e-179	2.84956	0.25	0.031	8.83379e-175	Prol Macs	Kif18a	0.171214
Rad18	0	2.84375	0.468	0.07	0	Prol Macs	Rad18	0.341916
Mms22l	0	2.83043	0.588	0.108	0	Prol Macs	Mms22l	0.562366
Cks2	0	2.82906	0.693	0.181	0	Prol Macs	Cks2	0.782613
Cenpq	1.81121e-248	2.8253	0.341	0.044	3.73598e-244	Prol Macs	Cenpq	0.202474
Tk1	0	2.81937	0.819	0.252	0	Prol Macs	Tk1	1.00896
Mcm8	1.01698e-180	2.8162	0.254	0.032	2.09773e-176	Prol Macs	Mcm8	0.181628
Zranb3	7.9963e-211	2.80758	0.321	0.049	1.6494e-206	Prol Macs	Zranb3	0.279585
Cdkn2c	4.19153e-211	2.79084	0.343	0.059	8.64587e-207	Prol Macs	Cdkn2c	0.249769
Mcm4	0	2.75309	0.607	0.117	0	Prol Macs	Mcm4	0.515081
Gpsm2	1.47987e-159	2.74752	0.24	0.034	3.05253e-155	Prol Macs	Gpsm2	0.170492
Dsn1	2.02768e-129	2.74197	0.181	0.022	4.18249e-125	Prol Macs	Dsn1	0.119823
Cdt1	0	2.72134	0.58	0.119	0	Prol Macs	Cdt1	0.520805
Kif24	2.18715e-282	2.69689	0.431	0.069	4.51144e-278	Prol Macs	Kif24	0.369612
Gen1	6.94076e-215	2.68915	0.315	0.045	1.43167e-210	Prol Macs	Gen1	0.207571
Wdr90	1.69991e-116	2.68869	0.158	0.018	3.5064e-112	Prol Macs	Wdr90	0.084088
Dnajc9	0	2.68669	0.601	0.116	0	Prol Macs	Dnajc9	0.459347
Necab3	1.3168e-69	2.67914	0.102	0.014	2.71617e-65	Prol Macs	Necab3	0.0545686
Atad5	0	2.66997	0.624	0.128	0	Prol Macs	Atad5	0.587808
Nrm	1.42803e-205	2.66088	0.312	0.047	2.9456e-201	Prol Macs	Nrm	0.198884
Atad2	0	2.65046	0.852	0.336	0	Prol Macs	Atad2	1.1943
Ezh2	0	2.64839	0.827	0.278	0	Prol Macs	Ezh2	1.0035
Cbx5	0	2.60696	0.821	0.271	0	Prol Macs	Cbx5	0.952853
Ndc1	0	2.60667	0.543	0.103	0	Prol Macs	Ndc1	0.382652
Tipin	0	2.60656	0.574	0.12	0	Prol Macs	Tipin	0.473115
Syce2	0	2.60408	0.628	0.144	0	Prol Macs	Syce2	0.53522
Cks1b	0	2.59957	0.731	0.173	0	Prol Macs	Cks1b	0.647324
Rfc5	0	2.59444	0.545	0.11	0	Prol Macs	Rfc5	0.397437
Tubb4b	0	2.59287	0.748	0.288	0	Prol Macs	Tubb4b	0.929304
Haus4	0	2.57128	0.492	0.088	0	Prol Macs	Haus4	0.348821
Slfn9	0	2.54807	0.639	0.163	0	Prol Macs	Slfn9	0.610067
Hist1h4d	1.05014e-152	2.52252	0.338	0.085	2.16612e-148	Prol Macs	Hist1h4d	0.280815
Bub1b	2.36514e-302	2.50723	0.585	0.154	4.87858e-298	Prol Macs	Bub1b	0.512755
Hist1h4h	7.0183e-69	2.50701	0.11	0.016	1.44766e-64	Prol Macs	Hist1h4h	0.0629701
Mcm3	0	2.49864	0.83	0.295	0	Prol Macs	Mcm3	0.962939
Cep128	0	2.49622	0.73	0.203	0	Prol Macs	Cep128	0.833127
Poc1a	9.11622e-246	2.49028	0.414	0.076	1.8804e-241	Prol Macs	Poc1a	0.282592
Bora	3.40719e-165	2.48421	0.29	0.053	7.02801e-161	Prol Macs	Bora	0.221964
Smc4	0	2.44332	0.896	0.46	0	Prol Macs	Smc4	1.31775
Fen1	0	2.44143	0.617	0.152	0	Prol Macs	Fen1	0.502192
Incenp	0	2.44119	0.717	0.276	0	Prol Macs	Incenp	0.85608
Zcwpw1	1.48228e-148	2.42668	0.258	0.046	3.0575e-144	Prol Macs	Zcwpw1	0.178447
Lmnb2	3.18489e-174	2.41278	0.289	0.048	6.56948e-170	Prol Macs	Lmnb2	0.180346
Wdr76	2.40086e-245	2.39504	0.443	0.089	4.95224e-241	Prol Macs	Wdr76	0.356356
Ctdspl	1.62635e-80	2.38899	0.149	0.028	3.35467e-76	Prol Macs	Ctdspl	0.124436
Orc6	1.89614e-271	2.38171	0.505	0.112	3.91117e-267	Prol Macs	Orc6	0.36138
Dbf4	3.98454e-266	2.38104	0.508	0.118	8.2189e-262	Prol Macs	Dbf4	0.394365
Gins1	1.01987e-232	2.37937	0.42	0.084	2.10369e-228	Prol Macs	Gins1	0.29581
Nsl1	1.29353e-237	2.36882	0.409	0.076	2.66817e-233	Prol Macs	Nsl1	0.284768
Slc43a3	2.92886e-278	2.357	0.505	0.107	6.04136e-274	Prol Macs	Slc43a3	0.355434
Foxd2os	8.40694e-88	2.33026	0.161	0.029	1.7341e-83	Prol Macs	Foxd2os	0.102884
Cdkn2d	1.29242e-120	2.28343	0.273	0.067	2.66588e-116	Prol Macs	Cdkn2d	0.212502
Rnf227	1.32228e-82	2.27475	0.149	0.026	2.72747e-78	Prol Macs	Rnf227	0.0949357
Spata24	3.37424e-105	2.2668	0.187	0.033	6.96004e-101	Prol Macs	Spata24	0.12811
Hist1h2ac	4.03914e-64	2.2646	0.148	0.035	8.33153e-60	Prol Macs	Hist1h2ac	0.164182
Trip13	4.94265e-193	2.24777	0.343	0.063	1.01952e-188	Prol Macs	Trip13	0.238311
Cep72	7.81322e-60	2.24359	0.104	0.017	1.61163e-55	Prol Macs	Cep72	0.0619698
Rfc3	1.71799e-285	2.22643	0.579	0.151	3.54371e-281	Prol Macs	Rfc3	0.441884
Prim2	0	2.21773	0.714	0.214	0	Prol Macs	Prim2	0.700572
Kpna2	1.0766e-91	2.16515	0.192	0.041	2.2207e-87	Prol Macs	Kpna2	0.12235
Pola1	0	2.15467	0.876	0.421	0	Prol Macs	Pola1	1.26251
Nasp	0	2.15166	0.847	0.342	0	Prol Macs	Nasp	0.945439
Gm17092	5.56378e-92	2.15015	0.172	0.032	1.14764e-87	Prol Macs	Gm17092	0.107966
Haspin	1.13e-133	2.15002	0.276	0.06	2.33084e-129	Prol Macs	Haspin	0.154554
Fancm	7.13203e-133	2.12863	0.239	0.043	1.47112e-128	Prol Macs	Fancm	0.151892
Gins3	3.54439e-114	2.1208	0.209	0.038	7.31102e-110	Prol Macs	Gins3	0.132156
Topbp1	0	2.11498	0.783	0.27	0	Prol Macs	Topbp1	0.758318
Hist2h2aa1	3.82792e-56	2.11055	0.116	0.024	7.89586e-52	Prol Macs	Hist2h2aa1	0.0600306
Enkd1	2.12322e-62	2.10655	0.119	0.022	4.37958e-58	Prol Macs	Enkd1	0.0617373
Ddx11	2.7881e-128	2.0953	0.261	0.055	5.75102e-124	Prol Macs	Ddx11	0.175035
Lsm2	0	2.08275	0.765	0.251	0	Prol Macs	Lsm2	0.670808
Mtbp	1.47145e-113	2.08119	0.243	0.054	3.03516e-109	Prol Macs	Mtbp	0.165812
Tubb5	0	2.06948	0.985	0.78	0	Prol Macs	Tubb5	2.01659
Ccdc14	2.14171e-75	2.0674	0.143	0.027	4.41771e-71	Prol Macs	Ccdc14	0.0833002
Haus5	1.81176e-132	2.05461	0.268	0.056	3.73712e-128	Prol Macs	Haus5	0.170527
Mis18a	3.61978e-178	2.04996	0.373	0.085	7.46653e-174	Prol Macs	Mis18a	0.200183
Chaf1b	2.19073e-146	2.04769	0.341	0.087	4.51882e-142	Prol Macs	Chaf1b	0.236701
Haus1	7.66412e-140	2.02056	0.295	0.065	1.58088e-135	Prol Macs	Haus1	0.170515
Rbl1	5.12305e-253	2.01375	0.622	0.201	1.05673e-248	Prol Macs	Rbl1	0.557699
Gm49980	4.38156e-220	2.00218	0.535	0.158	9.03785e-216	Prol Macs	Gm49980	0.409733
Ccdc15	3.49176e-107	1.98569	0.192	0.033	7.20246e-103	Prol Macs	Ccdc15	0.125946
Shmt1	2.34438e-105	1.97637	0.24	0.057	4.83576e-101	Prol Macs	Shmt1	0.164914
Ccdc34	6.57474e-291	1.96969	0.677	0.221	1.35617e-286	Prol Macs	Ccdc34	0.583349
Suv39h1	6.28109e-149	1.9596	0.35	0.089	1.2956e-144	Prol Macs	Suv39h1	0.221693
Ncapd3	5.20518e-244	1.95615	0.612	0.197	1.07367e-239	Prol Macs	Ncapd3	0.516402
Ppil1	2.00808e-200	1.95181	0.476	0.13	4.14207e-196	Prol Macs	Ppil1	0.340915
Fanca	2.95429e-186	1.94186	0.459	0.128	6.09381e-182	Prol Macs	Fanca	0.348013
Tmpo	0	1.93421	0.945	0.581	0	Prol Macs	Tmpo	1.34669
Metrn	6.24451e-125	1.92819	0.27	0.06	1.28806e-120	Prol Macs	Metrn	0.172197
Dnmt1	0	1.92555	0.811	0.351	0	Prol Macs	Dnmt1	0.821179
Psat1	2.16318e-131	1.92187	0.315	0.08	4.46199e-127	Prol Macs	Psat1	0.199778
Aaas	4.71891e-151	1.91544	0.332	0.076	9.7337e-147	Prol Macs	Aaas	0.191356
Selenoh	0	1.91404	0.788	0.299	0	Prol Macs	Selenoh	0.75721
Gmnn	0	1.90954	0.83	0.368	0	Prol Macs	Gmnn	0.865214
Pcna	0	1.9052	0.902	0.61	0	Prol Macs	Pcna	1.35944
Nup43	4.41236e-136	1.90306	0.303	0.07	9.10138e-132	Prol Macs	Nup43	0.189719
Rangap1	0	1.89854	0.792	0.32	0	Prol Macs	Rangap1	0.744771
Usp1	0	1.89569	0.775	0.312	0	Prol Macs	Usp1	0.713597
Atp10a	9.23644e-131	1.88479	0.324	0.085	1.9052e-126	Prol Macs	Atp10a	0.249179
Nsd2	8.95937e-289	1.87127	0.797	0.378	1.84805e-284	Prol Macs	Nsd2	0.917953
Hist1h3d	9.55238e-64	1.86499	0.17	0.046	1.97037e-59	Prol Macs	Hist1h3d	0.113645
Tubg1	5.68711e-141	1.86399	0.329	0.081	1.17308e-136	Prol Macs	Tubg1	0.198515
Mrnip	4.56672e-48	1.86051	0.106	0.023	9.41978e-44	Prol Macs	Mrnip	0.0618859
Nup85	1.26609e-171	1.83626	0.414	0.109	2.61157e-167	Prol Macs	Nup85	0.263677
Tuba1b	0	1.83086	0.981	0.794	0	Prol Macs	Tuba1b	1.84066
Dtymk	3.58585e-245	1.81832	0.665	0.252	7.39654e-241	Prol Macs	Dtymk	0.572266
Cenpl	1.67339e-83	1.81742	0.208	0.053	3.45169e-79	Prol Macs	Cenpl	0.133398
H2afv	1.18745e-280	1.80305	0.816	0.403	2.44934e-276	Prol Macs	H2afv	0.9098
Ube2s	5.79434e-272	1.79997	0.844	0.5	1.1952e-267	Prol Macs	Ube2s	1.03292
Nup107	7.80932e-165	1.7875	0.413	0.112	1.61083e-160	Prol Macs	Nup107	0.244852
Fam72a	8.37331e-88	1.77538	0.203	0.047	1.72716e-83	Prol Macs	Fam72a	0.0992217
Dek	0	1.76808	0.982	0.762	0	Prol Macs	Dek	1.70919
AI506816	4.47342e-226	1.7492	0.6	0.193	9.22733e-222	Prol Macs	AI506816	0.459908
E2f1	6.69008e-170	1.73228	0.534	0.195	1.37996e-165	Prol Macs	E2f1	0.435598
Nmral1	2.0374e-129	1.71342	0.372	0.112	4.20254e-125	Prol Macs	Nmral1	0.238595
Pold2	4.31633e-123	1.71021	0.353	0.105	8.90329e-119	Prol Macs	Pold2	0.22648
Rnf26	1.92488e-130	1.70752	0.363	0.105	3.97046e-126	Prol Macs	Rnf26	0.205038
Zfp367	5.25991e-110	1.70691	0.333	0.104	1.08496e-105	Prol Macs	Zfp367	0.238198
Haus6	1.77149e-174	1.70059	0.43	0.113	3.65405e-170	Prol Macs	Haus6	0.298802
Nt5dc2	2.80816e-103	1.69642	0.287	0.081	5.79239e-99	Prol Macs	Nt5dc2	0.197602
Dctpp1	3.24681e-218	1.68981	0.659	0.261	6.69719e-214	Prol Macs	Dctpp1	0.511224
Dnaaf2	5.81615e-119	1.68908	0.297	0.076	1.1997e-114	Prol Macs	Dnaaf2	0.191932
Slc7a1	2.73599e-97	1.68853	0.272	0.078	5.64352e-93	Prol Macs	Slc7a1	0.17454
Ctps	2.8939e-105	1.68265	0.275	0.074	5.96924e-101	Prol Macs	Ctps	0.154006
Hmgn2	4.93099e-182	1.6816	0.579	0.221	1.01711e-177	Prol Macs	Hmgn2	0.477631
Cenpt	1.46529e-92	1.65914	0.24	0.062	3.02245e-88	Prol Macs	Cenpt	0.139891
Mphosph9	1.34592e-136	1.65757	0.372	0.107	2.77623e-132	Prol Macs	Mphosph9	0.250784
Shmt2	1.19727e-121	1.656	0.346	0.102	2.4696e-117	Prol Macs	Shmt2	0.208522
Lin9	2.62655e-109	1.65253	0.292	0.079	5.41779e-105	Prol Macs	Lin9	0.213753
Tfap4	6.54474e-48	1.65214	0.121	0.03	1.34998e-43	Prol Macs	Tfap4	0.0827473
Sae1	1.83495e-268	1.65049	0.785	0.352	3.78495e-264	Prol Macs	Sae1	0.68691
Arhgap11a	5.89131e-185	1.64418	0.562	0.197	1.2152e-180	Prol Macs	Arhgap11a	0.413529
Anp32e	4.42343e-231	1.64407	0.738	0.335	9.12422e-227	Prol Macs	Anp32e	0.708161
Msh6	7.51591e-103	1.63531	0.287	0.081	1.55031e-98	Prol Macs	Msh6	0.206056
Polh	2.39184e-87	1.63242	0.231	0.061	4.93365e-83	Prol Macs	Polh	0.119327
Hist1h2be	4.41589e-77	1.62781	0.246	0.077	9.10866e-73	Prol Macs	Hist1h2be	0.179726
Lin54	8.62072e-190	1.61813	0.576	0.2	1.7782e-185	Prol Macs	Lin54	0.413605
Mthfd2	1.14895e-141	1.61563	0.46	0.159	2.36995e-137	Prol Macs	Mthfd2	0.335559
Slfn3	2.36596e-52	1.61502	0.132	0.033	4.88027e-48	Prol Macs	Slfn3	0.119589
Ulbp1	8.02548e-156	1.61413	0.534	0.2	1.65542e-151	Prol Macs	Ulbp1	0.488929
Ppih	1.19189e-154	1.59898	0.471	0.154	2.45851e-150	Prol Macs	Ppih	0.297502
Gemin6	2.36515e-81	1.5961	0.211	0.054	4.87859e-77	Prol Macs	Gemin6	0.117581
Ranbp1	0	1.59295	0.967	0.71	0	Prol Macs	Ranbp1	1.52202
Cep57l1	7.92181e-134	1.59071	0.394	0.122	1.63403e-129	Prol Macs	Cep57l1	0.300456
Nucks1	0	1.58601	0.976	0.742	0	Prol Macs	Nucks1	1.59613
Nop56	8.26238e-235	1.58569	0.747	0.326	1.70428e-230	Prol Macs	Nop56	0.720087
Tagln2	0	1.57579	0.939	0.575	0	Prol Macs	Tagln2	1.31996
Faap24	8.05787e-77	1.56875	0.215	0.059	1.6621e-72	Prol Macs	Faap24	0.137165
Cmc2	3.74135e-157	1.56814	0.532	0.197	7.71728e-153	Prol Macs	Cmc2	0.385454
Vars	8.87935e-220	1.55828	0.713	0.298	1.83154e-215	Prol Macs	Vars	0.55728
Impdh2	2.25346e-210	1.55056	0.713	0.315	4.6482e-206	Prol Macs	Impdh2	0.599341
Rhno1	7.96458e-99	1.54948	0.286	0.083	1.64285e-94	Prol Macs	Rhno1	0.164029
Pola2	3.00609e-144	1.54914	0.489	0.174	6.20065e-140	Prol Macs	Pola2	0.38064
Tmem107	8.61415e-53	1.53833	0.15	0.042	1.77684e-48	Prol Macs	Tmem107	0.0837788
Uck2	5.45654e-57	1.53038	0.188	0.06	1.12552e-52	Prol Macs	Uck2	0.115975
Hmgn5	2.09161e-134	1.53032	0.436	0.147	4.31436e-130	Prol Macs	Hmgn5	0.309682
Rbmx2	3.12737e-91	1.52991	0.264	0.075	6.45082e-87	Prol Macs	Rbmx2	0.153419
Nup37	1.79501e-85	1.52512	0.275	0.087	3.70257e-81	Prol Macs	Nup37	0.173637
Nfatc2ip	1.56291e-83	1.52159	0.247	0.072	3.22382e-79	Prol Macs	Nfatc2ip	0.149931
Chek2	8.38978e-150	1.519	0.486	0.167	1.73056e-145	Prol Macs	Chek2	0.358977
Slbp	4.36084e-178	1.51789	0.68	0.316	8.9951e-174	Prol Macs	Slbp	0.618191
Ifrd2	5.82251e-77	1.5178	0.226	0.065	1.20101e-72	Prol Macs	Ifrd2	0.150607
Exosc8	1.20578e-201	1.51422	0.663	0.265	2.48717e-197	Prol Macs	Exosc8	0.512195
H2afz	0	1.51069	0.998	0.918	0	Prol Macs	H2afz	2.38439
Rpa1	5.29732e-190	1.50783	0.671	0.289	1.09268e-185	Prol Macs	Rpa1	0.549511
Cbx3	2.26205e-271	1.50555	0.845	0.418	4.66593e-267	Prol Macs	Cbx3	0.827854
9430015G10Rik	1.1149e-51	1.50543	0.147	0.041	2.2997e-47	Prol Macs	9430015G10Rik	0.0912775
Fasn	2.23378e-91	1.50469	0.318	0.108	4.60762e-87	Prol Macs	Fasn	0.200496
Cdc25a	6.59267e-99	1.50326	0.335	0.113	1.35987e-94	Prol Macs	Cdc25a	0.219578
Reep4	1.0775e-105	1.50149	0.394	0.145	2.22257e-101	Prol Macs	Reep4	0.274808
Aplf	1.5459e-55	1.49973	0.147	0.038	3.18873e-51	Prol Macs	Aplf	0.0706303
Hmgn1	3.89998e-157	1.49187	0.611	0.271	8.0445e-153	Prol Macs	Hmgn1	0.542228
Cdk2	3.39584e-94	1.4912	0.32	0.107	7.0046e-90	Prol Macs	Cdk2	0.205952
Fxn	1.99908e-86	1.49053	0.282	0.09	4.12351e-82	Prol Macs	Fxn	0.185214
Exosc2	4.48902e-76	1.48846	0.237	0.072	9.25951e-72	Prol Macs	Exosc2	0.155559
Zmynd19	3.98367e-56	1.48664	0.176	0.053	8.21711e-52	Prol Macs	Zmynd19	0.104715
Csrp2	1.9347e-58	1.47811	0.18	0.054	3.9907e-54	Prol Macs	Csrp2	0.123734
Rttn	1.70015e-134	1.4715	0.401	0.122	3.50689e-130	Prol Macs	Rttn	0.271502
Pole2	1.9852e-110	1.47085	0.364	0.12	4.09487e-106	Prol Macs	Pole2	0.245692
Jpt2	2.04153e-125	1.46558	0.438	0.155	4.21106e-121	Prol Macs	Jpt2	0.298983
Siva1	6.18916e-220	1.4613	0.807	0.435	1.27664e-215	Prol Macs	Siva1	0.798355
Gm43305	5.06798e-123	1.46111	0.562	0.267	1.04537e-118	Prol Macs	Gm43305	0.538365
Tfdp1	6.72047e-141	1.45935	0.535	0.212	1.38623e-136	Prol Macs	Tfdp1	0.411658
Cenpo	1.09326e-123	1.45598	0.402	0.13	2.25508e-119	Prol Macs	Cenpo	0.265625
Ran	0	1.45584	0.979	0.764	0	Prol Macs	Ran	1.59169
Hjurp	2.33929e-172	1.45416	0.664	0.291	4.82524e-168	Prol Macs	Hjurp	0.56254
Nop58	2.39332e-212	1.45361	0.739	0.326	4.9367e-208	Prol Macs	Nop58	0.63118
Pfas	9.07167e-74	1.44907	0.244	0.078	1.87121e-69	Prol Macs	Pfas	0.148818
Zfp808	8.43717e-103	1.44307	0.298	0.086	1.74034e-98	Prol Macs	Zfp808	0.191764
Cgas	3.86861e-163	1.44137	0.573	0.221	7.97979e-159	Prol Macs	Cgas	0.440796
Psip1	2.68778e-213	1.43362	0.773	0.388	5.54409e-209	Prol Macs	Psip1	0.727487
Nup155	1.08701e-146	1.42678	0.506	0.18	2.24219e-142	Prol Macs	Nup155	0.353353
Srm	4.23232e-104	1.42067	0.444	0.183	8.73001e-100	Prol Macs	Srm	0.350818
Slf1	5.11102e-159	1.42012	0.576	0.225	1.05425e-154	Prol Macs	Slf1	0.465753
Anp32b	0	1.41957	0.996	0.859	0	Prol Macs	Anp32b	1.92563
Rfc2	2.68757e-192	1.41707	0.742	0.368	5.54366e-188	Prol Macs	Rfc2	0.66367
Abcb6	2.81644e-44	1.41508	0.142	0.043	5.80947e-40	Prol Macs	Abcb6	0.0779461
Mbd4	4.84856e-114	1.41423	0.397	0.136	1.00011e-109	Prol Macs	Mbd4	0.287275
Cdca7l	7.3758e-93	1.41125	0.327	0.112	1.52141e-88	Prol Macs	Cdca7l	0.228535
Ssrp1	4.21061e-239	1.406	0.845	0.484	8.68523e-235	Prol Macs	Ssrp1	0.862503
Snrpd1	0	1.40511	0.941	0.641	0	Prol Macs	Snrpd1	1.22739
Rad21	1.02334e-213	1.40494	0.815	0.46	2.11085e-209	Prol Macs	Rad21	0.839775
Hmgb1	0	1.39548	0.987	0.856	0	Prol Macs	Hmgb1	1.83084
Alyref	3.28353e-211	1.39312	0.766	0.37	6.77293e-207	Prol Macs	Alyref	0.673165
Eif1ad	1.56244e-173	1.39242	0.683	0.321	3.22284e-169	Prol Macs	Eif1ad	0.539273
Tex30	9.72571e-108	1.39214	0.362	0.119	2.00612e-103	Prol Macs	Tex30	0.226277
Pradc1	9.56979e-88	1.39078	0.309	0.104	1.97396e-83	Prol Macs	Pradc1	0.168147
Vrk1	4.0517e-196	1.39066	0.717	0.311	8.35745e-192	Prol Macs	Vrk1	0.589174
Dis3	1.74852e-91	1.38715	0.317	0.105	3.60667e-87	Prol Macs	Dis3	0.186934
Dkc1	2.5364e-169	1.38653	0.627	0.258	5.23183e-165	Prol Macs	Dkc1	0.489238
Aarsd1	4.43983e-157	1.38647	0.609	0.255	9.15805e-153	Prol Macs	Aarsd1	0.4667
Dna2	2.33686e-58	1.38422	0.186	0.056	4.82024e-54	Prol Macs	Dna2	0.107266
Slc7a5	2.15105e-40	1.3831	0.125	0.037	4.43696e-36	Prol Macs	Slc7a5	0.0735171
Cdkn2aipnl	3.61402e-150	1.38063	0.551	0.209	7.45464e-146	Prol Macs	Cdkn2aipnl	0.378384
Rdm1	2.49696e-90	1.38034	0.361	0.136	5.15048e-86	Prol Macs	Rdm1	0.221827
Timm8a1	3.77924e-117	1.38012	0.424	0.151	7.79544e-113	Prol Macs	Timm8a1	0.281548
Cad	6.50771e-65	1.38006	0.234	0.079	1.34234e-60	Prol Macs	Cad	0.144174
Rnaseh2a	4.71792e-139	1.37643	0.537	0.213	9.73166e-135	Prol Macs	Rnaseh2a	0.356477
1700025G04Rik	4.58198e-154	1.37194	0.552	0.21	9.45126e-150	Prol Macs	1700025G04Rik	0.490494
Lyar	9.62323e-173	1.37034	0.663	0.292	1.98498e-168	Prol Macs	Lyar	0.505296
Haus3	2.34842e-93	1.36724	0.326	0.109	4.84409e-89	Prol Macs	Haus3	0.200735
Nup205	1.80478e-137	1.36065	0.5	0.184	3.72271e-133	Prol Macs	Nup205	0.337611
Nup62	3.15543e-121	1.35036	0.458	0.17	6.50871e-117	Prol Macs	Nup62	0.275824
Mdc1	6.21164e-115	1.3503	0.459	0.176	1.28128e-110	Prol Macs	Mdc1	0.327148
Prps1	5.10106e-77	1.33734	0.267	0.088	1.05219e-72	Prol Macs	Prps1	0.158698
Grwd1	3.30207e-54	1.32952	0.212	0.075	6.81117e-50	Prol Macs	Grwd1	0.129247
Ankrd28	2.47055e-57	1.32202	0.203	0.067	5.096e-53	Prol Macs	Ankrd28	0.134789
Paxip1	5.96206e-97	1.31997	0.354	0.123	1.22979e-92	Prol Macs	Paxip1	0.232068
Slc1a5	1.30061e-79	1.31792	0.312	0.113	2.68277e-75	Prol Macs	Slc1a5	0.193587
Alad	4.96442e-78	1.31677	0.284	0.096	1.02401e-73	Prol Macs	Alad	0.196846
A630089N07Rik	2.73342e-88	1.31646	0.331	0.116	5.63822e-84	Prol Macs	A630089N07Rik	0.243941
Hat1	3.81191e-259	1.31591	0.904	0.607	7.86282e-255	Prol Macs	Hat1	1.08931
Ttf2	1.37685e-88	1.31535	0.325	0.112	2.84002e-84	Prol Macs	Ttf2	0.203585
Pole3	4.8059e-142	1.30977	0.585	0.247	9.91313e-138	Prol Macs	Pole3	0.430304
Rpa3	1.46722e-79	1.30882	0.314	0.113	3.02644e-75	Prol Macs	Rpa3	0.194533
Bex3	1.13533e-74	1.29637	0.292	0.104	2.34184e-70	Prol Macs	Bex3	0.212872
Msh2	7.84582e-70	1.29473	0.286	0.106	1.61836e-65	Prol Macs	Msh2	0.202355
Ccp110	2.68838e-32	1.2946	0.107	0.033	5.54533e-28	Prol Macs	Ccp110	0.0531869
Gins4	5.17764e-109	1.29153	0.457	0.183	1.06799e-104	Prol Macs	Gins4	0.292065
Pa2g4	1.59693e-198	1.28853	0.82	0.473	3.29398e-194	Prol Macs	Pa2g4	0.838257
Slc16a1	1.13522e-34	1.28387	0.128	0.043	2.34161e-30	Prol Macs	Slc16a1	0.0783837
Impa2	1.06548e-79	1.27896	0.325	0.12	2.19776e-75	Prol Macs	Impa2	0.223109
Pdss1	9.71119e-113	1.27169	0.488	0.201	2.00313e-108	Prol Macs	Pdss1	0.382836
Hpf1	3.66927e-175	1.27128	0.762	0.406	7.5686e-171	Prol Macs	Hpf1	0.69058
Xndc1	3.45098e-91	1.27025	0.347	0.124	7.11834e-87	Prol Macs	Xndc1	0.2711
Rnaseh2b	1.67879e-158	1.26698	0.662	0.296	3.46284e-154	Prol Macs	Rnaseh2b	0.496258
Snrnp25	6.63144e-93	1.26303	0.404	0.16	1.36787e-88	Prol Macs	Snrnp25	0.250512
Gm42031	3.6871e-120	1.26281	0.676	0.389	7.60539e-116	Prol Macs	Gm42031	0.805168
Cse1l	5.80233e-156	1.26271	0.651	0.284	1.19685e-151	Prol Macs	Cse1l	0.497581
Nolc1	7.62754e-151	1.2608	0.671	0.316	1.57333e-146	Prol Macs	Nolc1	0.551138
Cdk4	3.43776e-155	1.26034	0.699	0.354	7.09108e-151	Prol Macs	Cdk4	0.606515
Zfand4	6.37134e-71	1.25937	0.269	0.094	1.31422e-66	Prol Macs	Zfand4	0.182678
Nup160	1.48488e-113	1.25908	0.481	0.191	3.06286e-109	Prol Macs	Nup160	0.344536
Rif1	5.24629e-151	1.25765	0.708	0.365	1.08215e-146	Prol Macs	Rif1	0.657469
Fancg	7.94387e-43	1.25433	0.163	0.056	1.63858e-38	Prol Macs	Fancg	0.0946441
Hnrnpab	0	1.25267	0.978	0.747	0	Prol Macs	Hnrnpab	1.3997
Cep152	3.76734e-88	1.2525	0.363	0.135	7.7709e-84	Prol Macs	Cep152	0.249595
Lsm11	1.7389e-50	1.24671	0.163	0.05	3.58683e-46	Prol Macs	Lsm11	0.0943056
Hsp90aa1	0	1.24649	0.992	0.908	0	Prol Macs	Hsp90aa1	2.16332
Magohb	9.19722e-173	1.24617	0.75	0.386	1.89711e-168	Prol Macs	Magohb	0.639876
Nemp2	2.76676e-33	1.24368	0.124	0.042	5.707e-29	Prol Macs	Nemp2	0.0760786
Nhp2	4.15174e-203	1.2382	0.842	0.475	8.56379e-199	Prol Macs	Nhp2	0.793655
Ilf2	2.10602e-103	1.23776	0.433	0.167	4.34409e-99	Prol Macs	Ilf2	0.300179
Gar1	2.6988e-95	1.23563	0.431	0.178	5.56681e-91	Prol Macs	Gar1	0.281639
Lsm5	1.30731e-172	1.23332	0.731	0.358	2.69659e-168	Prol Macs	Lsm5	0.60538
Palb2	2.19182e-77	1.23326	0.307	0.111	4.52106e-73	Prol Macs	Palb2	0.196115
Ptma	0	1.23049	0.998	0.991	0	Prol Macs	Ptma	3.2228
Paqr4	2.10137e-54	1.22511	0.248	0.097	4.3345e-50	Prol Macs	Paqr4	0.14792
Lsm3	1.21476e-126	1.22331	0.586	0.261	2.50568e-122	Prol Macs	Lsm3	0.398167
Nup35	3.2921e-69	1.22118	0.28	0.102	6.79062e-65	Prol Macs	Nup35	0.153734
Nxt1	1.0791e-96	1.21484	0.472	0.208	2.22586e-92	Prol Macs	Nxt1	0.318904
Smc3	1.21812e-171	1.21061	0.771	0.408	2.51261e-167	Prol Macs	Smc3	0.716966
Pms2	6.0753e-55	1.21057	0.234	0.087	1.25315e-50	Prol Macs	Pms2	0.174454
Tmem238	4.68445e-40	1.20982	0.162	0.058	9.66262e-36	Prol Macs	Tmem238	0.0863662
Nemp1	2.66306e-89	1.20487	0.346	0.123	5.4931e-85	Prol Macs	Nemp1	0.202105
Ddx39	2.73258e-141	1.20427	0.675	0.333	5.63649e-137	Prol Macs	Ddx39	0.537772
Timm50	7.61965e-113	1.20235	0.534	0.239	1.5717e-108	Prol Macs	Timm50	0.371105
Znhit3	3.45496e-52	1.19645	0.224	0.084	7.12654e-48	Prol Macs	Znhit3	0.132279
Hdac6	1.00694e-32	1.19581	0.134	0.048	2.07702e-28	Prol Macs	Hdac6	0.0756222
Donson	1.12507e-46	1.19332	0.176	0.06	2.32068e-42	Prol Macs	Donson	0.105582
Xrcc6	8.19476e-70	1.1822	0.292	0.108	1.69033e-65	Prol Macs	Xrcc6	0.172871
Lbr	2.01507e-135	1.18193	0.671	0.328	4.15648e-131	Prol Macs	Lbr	0.542349
Mthfd1l	4.9736e-79	1.17556	0.303	0.107	1.0259e-74	Prol Macs	Mthfd1l	0.235165
Alg8	2.33714e-98	1.17362	0.449	0.18	4.82083e-94	Prol Macs	Alg8	0.277901
Mthfd1	3.63657e-76	1.17358	0.343	0.134	7.50114e-72	Prol Macs	Mthfd1	0.22074
Wdr62	3.57702e-97	1.17258	0.488	0.214	7.37832e-93	Prol Macs	Wdr62	0.370094
Tdp2	1.2101e-82	1.16831	0.374	0.148	2.49607e-78	Prol Macs	Tdp2	0.245249
Zfp101	1.28122e-37	1.16792	0.129	0.041	2.64277e-33	Prol Macs	Zfp101	0.0815718
Ybx3	1.16629e-183	1.16702	0.84	0.501	2.40571e-179	Prol Macs	Ybx3	0.855523
Dgcr8	2.2823e-92	1.16538	0.414	0.165	4.70771e-88	Prol Macs	Dgcr8	0.283411
Mrpl18	8.27909e-231	1.16135	0.905	0.605	1.70773e-226	Prol Macs	Mrpl18	1.00789
Haus7	1.54996e-55	1.1568	0.236	0.087	3.1971e-51	Prol Macs	Haus7	0.151914
Nup133	3.34211e-90	1.15533	0.383	0.145	6.89376e-86	Prol Macs	Nup133	0.244186
Ncaph2	1.71358e-135	1.15314	0.701	0.365	3.5346e-131	Prol Macs	Ncaph2	0.564952
A430005L14Rik	1.31613e-89	1.152	0.489	0.23	2.71478e-85	Prol Macs	A430005L14Rik	0.354434
Thop1	2.25183e-45	1.15133	0.21	0.082	4.64486e-41	Prol Macs	Thop1	0.117471
Lsm8	9.5307e-99	1.14963	0.485	0.209	1.9659e-94	Prol Macs	Lsm8	0.329286
Prdx4	2.35186e-187	1.14912	0.853	0.536	4.85118e-183	Prol Macs	Prdx4	0.923293
Mrpl49	9.8665e-80	1.14814	0.406	0.177	2.03516e-75	Prol Macs	Mrpl49	0.261787
Ift27	3.16391e-87	1.14689	0.443	0.194	6.52619e-83	Prol Macs	Ift27	0.280232
Asf1a	6.51526e-66	1.1465	0.276	0.102	1.3439e-61	Prol Macs	Asf1a	0.144173
Set	0	1.14464	0.979	0.826	0	Prol Macs	Set	1.60707
Rbbp7	4.86583e-162	1.14268	0.803	0.473	1.00367e-157	Prol Macs	Rbbp7	0.760332
Fam111a	2.98318e-283	1.14264	0.965	0.709	6.1534e-279	Prol Macs	Fam111a	1.27924
Pgp	5.63964e-120	1.14183	0.647	0.334	1.16329e-115	Prol Macs	Pgp	0.489556
Aimp2	1.41915e-78	1.14045	0.367	0.146	2.92728e-74	Prol Macs	Aimp2	0.224226
Zfp934	1.74964e-96	1.13677	0.442	0.179	3.60899e-92	Prol Macs	Zfp934	0.325795
Snrpa1	3.85502e-127	1.13638	0.683	0.354	7.95175e-123	Prol Macs	Snrpa1	0.523877
Ccdc77	2.22061e-73	1.13332	0.322	0.122	4.58045e-69	Prol Macs	Ccdc77	0.203724
Rpgrip1l	2.63116e-39	1.13046	0.154	0.054	5.42729e-35	Prol Macs	Rpgrip1l	0.101632
Smco4	1.07554e-38	1.12842	0.149	0.052	2.21852e-34	Prol Macs	Smco4	0.0812289
Rpp30	5.58154e-79	1.12684	0.363	0.144	1.15131e-74	Prol Macs	Rpp30	0.209162
Pcnt	2.49621e-117	1.11932	0.603	0.288	5.14892e-113	Prol Macs	Pcnt	0.4446
Smc1a	5.50992e-222	1.11732	0.928	0.674	1.13653e-217	Prol Macs	Smc1a	1.11286
Smyd2	9.07025e-37	1.11697	0.175	0.069	1.87092e-32	Prol Macs	Smyd2	0.106074
Tinf2	1.26592e-56	1.1168	0.235	0.085	2.6112e-52	Prol Macs	Tinf2	0.148316
Hist1h4i	3.37193e-63	1.11649	0.281	0.107	6.95528e-59	Prol Macs	Hist1h4i	0.168333
Med18	1.56767e-27	1.1151	0.104	0.035	3.23363e-23	Prol Macs	Med18	0.0596104
Cdca4	2.27765e-62	1.11345	0.291	0.114	4.69811e-58	Prol Macs	Cdca4	0.178484
Gstcd	3.1696e-85	1.11178	0.339	0.121	6.53794e-81	Prol Macs	Gstcd	0.224892
D030056L22Rik	3.61536e-42	1.11091	0.181	0.067	7.45741e-38	Prol Macs	D030056L22Rik	0.107564
Tuba1c	2.42848e-100	1.11021	0.662	0.384	5.00923e-96	Prol Macs	Tuba1c	0.600783
Rpp40	3.29757e-27	1.10969	0.124	0.048	6.8019e-23	Prol Macs	Rpp40	0.0507734
Eri2	3.86001e-32	1.10688	0.122	0.042	7.96205e-28	Prol Macs	Eri2	0.0635187
Itgb3bp	2.21599e-55	1.10341	0.233	0.086	4.57093e-51	Prol Macs	Itgb3bp	0.157099
Ctc1	5.48967e-83	1.10143	0.387	0.155	1.13235e-78	Prol Macs	Ctc1	0.268568
Tmem97	5.505e-77	1.10018	0.434	0.199	1.13552e-72	Prol Macs	Tmem97	0.311021
Ckap5	1.26161e-103	1.09764	0.742	0.493	2.60233e-99	Prol Macs	Ckap5	0.770285
Alg6	6.69162e-61	1.09557	0.263	0.098	1.38028e-56	Prol Macs	Alg6	0.182469
Nme4	1.06171e-23	1.09522	0.115	0.046	2.18998e-19	Prol Macs	Nme4	0.0595644
Uchl5	1.89641e-133	1.09431	0.728	0.402	3.91173e-129	Prol Macs	Uchl5	0.603619
G2e3	2.17009e-68	1.09044	0.389	0.176	4.47624e-64	Prol Macs	G2e3	0.266533
Hspd1	3.48085e-192	1.08826	0.923	0.664	7.17995e-188	Prol Macs	Hspd1	1.13036
Cenpc1	2.67258e-79	1.08551	0.487	0.241	5.51273e-75	Prol Macs	Cenpc1	0.396429
Nap1l1	2.82165e-280	1.08036	0.97	0.812	5.82022e-276	Prol Macs	Nap1l1	1.45296
Mis12	5.32975e-77	1.08011	0.422	0.189	1.09937e-72	Prol Macs	Mis12	0.315409
Apex1	1.06363e-110	1.08	0.649	0.346	2.19394e-106	Prol Macs	Apex1	0.547838
Ints7	5.48598e-97	1.07915	0.543	0.253	1.13159e-92	Prol Macs	Ints7	0.410591
Fam122b	6.13005e-39	1.07902	0.149	0.051	1.26445e-34	Prol Macs	Fam122b	0.0891573
E2f6	9.60102e-37	1.07747	0.153	0.055	1.9804e-32	Prol Macs	E2f6	0.0817938
Umps	3.65435e-89	1.07551	0.515	0.248	7.53783e-85	Prol Macs	Umps	0.39055
Banf1	9.59885e-185	1.07303	0.879	0.558	1.97995e-180	Prol Macs	Banf1	0.899674
Gle1	3.24343e-88	1.07283	0.441	0.185	6.69022e-84	Prol Macs	Gle1	0.303278
Myef2	1.36733e-62	1.07217	0.34	0.148	2.82039e-58	Prol Macs	Myef2	0.236454
S100a10	4.22774e-83	1.07063	0.455	0.206	8.72055e-79	Prol Macs	S100a10	0.34908
Srsf7	3.579e-189	1.0703	0.896	0.594	7.38241e-185	Prol Macs	Srsf7	0.954673
Alms1	3.72313e-109	1.06728	0.563	0.26	7.6797e-105	Prol Macs	Alms1	0.48922
Sacs	6.8893e-35	1.0633	0.143	0.051	1.42106e-30	Prol Macs	Sacs	0.087076
Nthl1	1.54925e-27	1.06092	0.132	0.052	3.19563e-23	Prol Macs	Nthl1	0.0843424
Tiam1	6.07782e-27	1.05419	0.126	0.049	1.25367e-22	Prol Macs	Tiam1	0.0902432
Tubgcp2	1.41663e-72	1.04992	0.376	0.158	2.92208e-68	Prol Macs	Tubgcp2	0.224109
Pmf1	1.63984e-143	1.04759	0.752	0.397	3.3825e-139	Prol Macs	Pmf1	0.638955
Rtel11	1.66097e-58	1.04387	0.23	0.08	3.42608e-54	Prol Macs	Rtel1	0.124032
Gart	8.09085e-97	1.04321	0.576	0.288	1.6689e-92	Prol Macs	Gart	0.453383
Casp8ap2	2.15528e-112	1.04249	0.69	0.374	4.4457e-108	Prol Macs	Casp8ap2	0.593529
Fam92a	4.32452e-31	1.03911	0.133	0.049	8.92019e-27	Prol Macs	Fam92a	0.0722934
Ruvbl2	6.88656e-72	1.03804	0.389	0.168	1.42049e-67	Prol Macs	Ruvbl2	0.251927
Recql	5.37355e-63	1.0345	0.315	0.129	1.1084e-58	Prol Macs	Recql	0.20448
Cntrob	2.84628e-30	1.03322	0.173	0.075	5.87102e-26	Prol Macs	Cntrob	0.111312
Parp1	7.28132e-106	1.0306	0.646	0.338	1.50192e-101	Prol Macs	Parp1	0.530009
Ptrh2	2.35307e-76	1.02366	0.458	0.216	4.85368e-72	Prol Macs	Ptrh2	0.294984
Terf1	1.00637e-87	1.0234	0.542	0.268	2.07585e-83	Prol Macs	Terf1	0.431968
Usp37	5.08832e-100	1.02337	0.628	0.326	1.04957e-95	Prol Macs	Usp37	0.527631
Saal1	7.59017e-42	1.02276	0.204	0.082	1.56562e-37	Prol Macs	Saal1	0.127773
Ppat	5.84365e-63	1.02008	0.341	0.146	1.20537e-58	Prol Macs	Ppat	0.225796
Ssna1	3.4562e-101	1.01967	0.606	0.31	7.12911e-97	Prol Macs	Ssna1	0.419017
Zw10	5.69694e-53	1.01937	0.259	0.103	1.17511e-48	Prol Macs	Zw10	0.169568
Gpatch4	2.81697e-75	1.01591	0.394	0.168	5.81056e-71	Prol Macs	Gpatch4	0.260387
Mrto4	2.85934e-78	1.01242	0.49	0.237	5.89796e-74	Prol Macs	Mrto4	0.325287
Nsmce4a	9.19915e-116	1.01198	0.67	0.344	1.89751e-111	Prol Macs	Nsmce4a	0.483647
Nans	1.10223e-106	1.01178	0.662	0.361	2.27357e-102	Prol Macs	Nans	0.509604
Rangrf	1.313e-28	1.00965	0.141	0.056	2.70833e-24	Prol Macs	Rangrf	0.0689065
Tmem109	5.16109e-98	1.00737	0.619	0.324	1.06458e-93	Prol Macs	Tmem109	0.495255
Fkbp4	8.76113e-90	1.00514	0.584	0.299	1.80716e-85	Prol Macs	Fkbp4	0.413551
Anapc5	4.20178e-158	1.00405	0.862	0.581	8.66701e-154	Prol Macs	Anapc5	0.857196
Ilf3	8.32297e-93	1.00182	0.605	0.318	1.71678e-88	Prol Macs	Ilf3	0.453164
Gemin2	1.62628e-39	1.00119	0.185	0.072	3.35453e-35	Prol Macs	Gemin2	0.110487
Nsun5	3.20125e-32	1.00077	0.15	0.058	6.60321e-28	Prol Macs	Nsun5	0.0862121
Rad50	1.27732e-131	1	0.772	0.434	2.63474e-127	Prol Macs	Rad50	0.667699
Rrp1b	2.46478e-43	0.999176	0.231	0.097	5.08411e-39	Prol Macs	Rrp1b	0.143152
Coq6	2.90338e-33	0.998714	0.162	0.064	5.9888e-29	Prol Macs	Coq6	0.0865628
Gm16091	6.35484e-26	0.998382	0.118	0.045	1.31081e-21	Prol Macs	Gm16091	0.0950327
Arl6ip6	3.15449e-69	0.998144	0.451	0.218	6.50677e-65	Prol Macs	Arl6ip6	0.343962
Gm17268	1.9846e-18	0.998099	0.114	0.053	4.09364e-14	Prol Macs	Gm17268	0.123275
Fkbp3	6.74885e-123	0.997581	0.749	0.445	1.39209e-118	Prol Macs	Fkbp3	0.639595
Prmt1	1.06662e-110	0.997165	0.691	0.386	2.20012e-106	Prol Macs	Prmt1	0.551525
Ankrd26	1.13205e-50	0.997137	0.254	0.103	2.33508e-46	Prol Macs	Ankrd26	0.175538
Ipo5	8.9347e-100	0.996309	0.684	0.397	1.84296e-95	Prol Macs	Ipo5	0.586131
Tbl2	1.14729e-29	0.99265	0.16	0.067	2.36652e-25	Prol Macs	Tbl2	0.0942186
Spice1	1.07968e-45	0.992488	0.206	0.077	2.22706e-41	Prol Macs	Spice1	0.114385
Pck2	3.11615e-40	0.992189	0.196	0.078	6.42768e-36	Prol Macs	Pck2	0.115658
Srsf3	1.66872e-266	0.987623	0.975	0.829	3.44207e-262	Prol Macs	Srsf3	1.45604
Snrpf	2.9912e-164	0.987316	0.878	0.586	6.16995e-160	Prol Macs	Snrpf	0.910108
Dbr1	1.51333e-40	0.986033	0.216	0.09	3.12154e-36	Prol Macs	Dbr1	0.134648
Akip1	2.52122e-47	0.985804	0.25	0.103	5.20052e-43	Prol Macs	Akip1	0.143462
Rfwd3	5.77968e-106	0.985602	0.699	0.391	1.19217e-101	Prol Macs	Rfwd3	0.633475
Nde1	2.47857e-67	0.985381	0.422	0.199	5.11255e-63	Prol Macs	Nde1	0.264449
Smyd4	5.94313e-47	0.984478	0.244	0.101	1.22589e-42	Prol Macs	Smyd4	0.158083
Tubgcp6	6.31417e-40	0.98225	0.193	0.076	1.30242e-35	Prol Macs	Tubgcp6	0.133781
Rexo5	1.60446e-30	0.982102	0.144	0.056	3.30953e-26	Prol Macs	Rexo5	0.0996492
Smpd4	1.66715e-46	0.980917	0.275	0.121	3.43882e-42	Prol Macs	Smpd4	0.166798
Paics	3.59424e-101	0.978775	0.649	0.349	7.41384e-97	Prol Macs	Paics	0.519897
Nudc	3.44424e-169	0.978285	0.893	0.646	7.10444e-165	Prol Macs	Nudc	0.965731
Ccdc138	1.18497e-35	0.975286	0.178	0.072	2.44424e-31	Prol Macs	Ccdc138	0.123162
Stip1	8.4653e-134	0.974225	0.786	0.458	1.74614e-129	Prol Macs	Stip1	0.688338
Serf1	3.43483e-57	0.971832	0.36	0.17	7.08503e-53	Prol Macs	Serf1	0.227567
Jpt1	1.21277e-221	0.971676	0.975	0.822	2.50159e-217	Prol Macs	Jpt1	1.42954
Nme6	1.44861e-43	0.967409	0.235	0.099	2.98805e-39	Prol Macs	Nme6	0.129373
Cep295	3.07782e-81	0.967188	0.466	0.212	6.34861e-77	Prol Macs	Cep295	0.29985
Nedd1	8.9188e-72	0.966906	0.38	0.16	1.83968e-67	Prol Macs	Nedd1	0.276181
Mre11a	9.26811e-78	0.961212	0.472	0.221	1.91173e-73	Prol Macs	Mre11a	0.312455
Ncl	1.65453e-239	0.957321	0.983	0.871	3.41281e-235	Prol Macs	Ncl	1.69788
U2af1	3.96071e-144	0.957203	0.835	0.539	8.16977e-140	Prol Macs	U2af1	0.778995
Etaa1	1.20782e-53	0.955805	0.295	0.126	2.49137e-49	Prol Macs	Etaa1	0.178986
Eri1	9.84208e-95	0.955526	0.645	0.355	2.03013e-90	Prol Macs	Eri1	0.48603
Cdk5rap2	7.43259e-100	0.954894	0.662	0.366	1.53312e-95	Prol Macs	Cdk5rap2	0.565669
Ddx27	1.41904e-76	0.95359	0.546	0.287	2.92705e-72	Prol Macs	Ddx27	0.397065
Nsmce1	2.53747e-89	0.953122	0.62	0.339	5.23404e-85	Prol Macs	Nsmce1	0.451674
Thoc3	2.36944e-71	0.952117	0.459	0.22	4.88744e-67	Prol Macs	Thoc3	0.309104
Rnf168	2.85084e-84	0.951963	0.566	0.288	5.88043e-80	Prol Macs	Rnf168	0.437462
Psmg2	4.27579e-65	0.951715	0.371	0.163	8.81967e-61	Prol Macs	Psmg2	0.225891
Smc6	8.11864e-163	0.951444	0.912	0.669	1.67463e-158	Prol Macs	Smc6	1.06012
Pms1	1.68095e-52	0.950207	0.269	0.11	3.46729e-48	Prol Macs	Pms1	0.174077
Snrnp40	1.14817e-100	0.949914	0.632	0.323	2.36832e-96	Prol Macs	Snrnp40	0.446527
Dpy30	1.75697e-95	0.949078	0.609	0.31	3.6241e-91	Prol Macs	Dpy30	0.427737
2810006K23Rik	8.6513e-53	0.948865	0.321	0.145	1.7845e-48	Prol Macs	2810006K23Rik	0.185826
Exosc7	1.17882e-77	0.947624	0.493	0.236	2.43155e-73	Prol Macs	Exosc7	0.331848
Jade11	7.26271e-43	0.946559	0.202	0.078	1.49808e-38	Prol Macs	Jade1	0.127464
Nudt4	4.99284e-76	0.946336	0.493	0.238	1.02987e-71	Prol Macs	Nudt4	0.317299
Rfc1	3.68907e-122	0.944563	0.813	0.541	7.60945e-118	Prol Macs	Rfc1	0.818399
Prmt5	9.36325e-49	0.944112	0.338	0.164	1.93136e-44	Prol Macs	Prmt5	0.23839
Ubap2	9.06234e-84	0.943027	0.6	0.33	1.86929e-79	Prol Macs	Ubap2	0.471369
Tamm41	1.3572e-41	0.942535	0.204	0.08	2.79949e-37	Prol Macs	Tamm41	0.120436
Elp6	3.28603e-29	0.939707	0.147	0.059	6.7781e-25	Prol Macs	Elp6	0.0735951
Map3k20	6.14506e-108	0.939275	0.707	0.393	1.26754e-103	Prol Macs	Map3k20	0.622098
Tcerg1	3.46098e-148	0.939223	0.862	0.552	7.13897e-144	Prol Macs	Tcerg1	0.811063
Bzw2	1.1188e-68	0.938776	0.449	0.218	2.30775e-64	Prol Macs	Bzw2	0.314222
L3mbtl2	2.67893e-40	0.937651	0.242	0.107	5.52584e-36	Prol Macs	L3mbtl2	0.150673
Cltb	1.88776e-57	0.937541	0.399	0.195	3.89388e-53	Prol Macs	Cltb	0.262538
Tssc4	3.41198e-63	0.936079	0.408	0.193	7.03789e-59	Prol Macs	Tssc4	0.268496
Lancl2	3.34196e-33	0.935098	0.18	0.076	6.89346e-29	Prol Macs	Lancl2	0.0987049
Gm7030	2.27991e-28	0.935061	0.167	0.074	4.70276e-24	Prol Macs	Gm7030	0.0948408
Ppid	8.21259e-74	0.93387	0.52	0.271	1.69401e-69	Prol Macs	Ppid	0.374008
Dck	5.11694e-113	0.933668	0.716	0.399	1.05547e-108	Prol Macs	Dck	0.605904
Cep131	1.19416e-22	0.933618	0.104	0.04	2.46319e-18	Prol Macs	Cep131	0.0614603
Mogs	4.22338e-71	0.932421	0.435	0.201	8.71157e-67	Prol Macs	Mogs	0.268524
Naa10	7.59332e-54	0.929124	0.336	0.153	1.56627e-49	Prol Macs	Naa10	0.220512
Hnrnpd	1.28595e-190	0.928569	0.948	0.752	2.65253e-186	Prol Macs	Hnrnpd	1.22161
Sms	3.1084e-90	0.928397	0.601	0.314	6.4117e-86	Prol Macs	Sms	0.443264
Pigf	2.84408e-67	0.927244	0.437	0.207	5.86647e-63	Prol Macs	Pigf	0.297678
Idh3a	1.60475e-75	0.926903	0.514	0.254	3.31012e-71	Prol Macs	Idh3a	0.350182
Twsg1	1.21542e-45	0.926162	0.267	0.117	2.50705e-41	Prol Macs	Twsg1	0.175857
Snhg15	1.74202e-18	0.925698	0.114	0.052	3.59327e-14	Prol Macs	Snhg15	0.081677
Prpf4	9.76562e-66	0.92542	0.397	0.18	2.01435e-61	Prol Macs	Prpf4	0.250788
Magi3	6.96112e-22	0.921986	0.109	0.044	1.43587e-17	Prol Macs	Magi3	0.0811664
Snrpd2	1.13908e-163	0.919696	0.899	0.66	2.34957e-159	Prol Macs	Snrpd2	1.04648
Pop5	6.22309e-66	0.919035	0.446	0.215	1.28364e-61	Prol Macs	Pop5	0.277641
Uchl3	1.80024e-79	0.918972	0.526	0.264	3.71336e-75	Prol Macs	Uchl3	0.350123
Cacybp	8.04728e-132	0.918447	0.846	0.565	1.65991e-127	Prol Macs	Cacybp	0.838295
Cep41	5.65452e-23	0.917481	0.12	0.05	1.16636e-18	Prol Macs	Cep41	0.0703042
Ppa1	1.73891e-71	0.917477	0.51	0.258	3.58686e-67	Prol Macs	Ppa1	0.351244
Trim37	5.9804e-72	0.917331	0.468	0.223	1.23358e-67	Prol Macs	Trim37	0.353632
Trim28	3.70699e-83	0.91682	0.611	0.331	7.64641e-79	Prol Macs	Trim28	0.453713
Paip2b	3.40805e-26	0.914748	0.154	0.068	7.02978e-22	Prol Macs	Paip2b	0.0870318
Sema6b	2.81057e-24	0.914736	0.129	0.053	5.79736e-20	Prol Macs	Sema6b	0.0694379
Pelp1	8.21066e-69	0.914293	0.472	0.234	1.69361e-64	Prol Macs	Pelp1	0.316881
Mrpl28	1.17402e-105	0.913416	0.736	0.438	2.42165e-101	Prol Macs	Mrpl28	0.5675
Phf5a	1.0889e-114	0.911849	0.754	0.456	2.24608e-110	Prol Macs	Phf5a	0.638583
Ftsj3	1.78204e-75	0.911779	0.545	0.281	3.67581e-71	Prol Macs	Ftsj3	0.394965
Pop4	8.41108e-54	0.909593	0.346	0.159	1.73495e-49	Prol Macs	Pop4	0.220657
Mrpl12	8.01287e-129	0.9077	0.833	0.551	1.65281e-124	Prol Macs	Mrpl12	0.800689
Vegfb	9.94218e-38	0.907307	0.232	0.103	2.05077e-33	Prol Macs	Vegfb	0.131345
Atad3a	1.23581e-63	0.907171	0.44	0.213	2.54911e-59	Prol Macs	Atad3a	0.284534
Larp7	6.544e-93	0.906251	0.621	0.32	1.34983e-88	Prol Macs	Larp7	0.429187
Tbc1d31	5.69354e-85	0.905965	0.573	0.291	1.17441e-80	Prol Macs	Tbc1d31	0.463099
Hnrnpr	1.19498e-118	0.905629	0.804	0.507	2.46488e-114	Prol Macs	Hnrnpr	0.766567
Pds5b	2.67302e-99	0.904924	0.722	0.429	5.51364e-95	Prol Macs	Pds5b	0.659213
Nudcd2	3.64209e-73	0.904417	0.552	0.296	7.51255e-69	Prol Macs	Nudcd2	0.392732
Snrpe	3.10101e-176	0.901598	0.93	0.706	6.39645e-172	Prol Macs	Snrpe	1.09867
Nfyb	6.33915e-50	0.900505	0.299	0.132	1.30758e-45	Prol Macs	Nfyb	0.172423
Rcc1	8.59339e-72	0.900135	0.438	0.202	1.77256e-67	Prol Macs	Rcc1	0.275748
Rrp12	5.92255e-33	0.896224	0.204	0.092	1.22164e-28	Prol Macs	Rrp12	0.120269
Serbp1	4.82561e-285	0.896037	0.99	0.893	9.95379e-281	Prol Macs	Serbp1	1.68674
Pold3	8.04661e-94	0.895879	0.677	0.387	1.65977e-89	Prol Macs	Pold3	0.564168
Anapc11	1.20868e-122	0.894322	0.828	0.547	2.49315e-118	Prol Macs	Anapc11	0.747251
Sgf29	9.32591e-57	0.893639	0.349	0.157	1.92366e-52	Prol Macs	Sgf29	0.213012
Ndufaf2	4.8575e-68	0.893325	0.47	0.233	1.00196e-63	Prol Macs	Ndufaf2	0.355712
BC052040	2.88529e-73	0.892928	0.468	0.225	5.95149e-69	Prol Macs	BC052040	0.37085
Gpn3	1.32741e-36	0.892458	0.216	0.095	2.73805e-32	Prol Macs	Gpn3	0.126589
Tmx2	5.94331e-62	0.89155	0.428	0.207	1.22593e-57	Prol Macs	Tmx2	0.294699
Cstf2	1.91297e-33	0.889666	0.229	0.107	3.94589e-29	Prol Macs	Cstf2	0.144287
Utp20	1.79817e-62	0.888918	0.424	0.206	3.70909e-58	Prol Macs	Utp20	0.275288
Rbbp4	1.30059e-115	0.886604	0.825	0.565	2.68272e-111	Prol Macs	Rbbp4	0.780786
Gm4707	9.93784e-20	0.885656	0.106	0.044	2.04988e-15	Prol Macs	Gm4707	0.0543142
C1qbp	3.70602e-103	0.885528	0.783	0.513	7.64442e-99	Prol Macs	C1qbp	0.711166
Polr3h	7.67511e-30	0.884154	0.198	0.092	1.58315e-25	Prol Macs	Polr3h	0.121589
1700037H04Rik	4.19565e-35	0.881479	0.216	0.097	8.65436e-31	Prol Macs	1700037H04Rik	0.129983
Wdr74	1.11114e-48	0.880477	0.358	0.177	2.29195e-44	Prol Macs	Wdr74	0.214756
Hint1	0	0.879138	0.989	0.926	0	Prol Macs	Hint1	2.03104
Nup93	9.85389e-63	0.878354	0.454	0.227	2.03256e-58	Prol Macs	Nup93	0.318321
Mars	9.56006e-42	0.877588	0.29	0.137	1.97195e-37	Prol Macs	Mars	0.159339
Rpusd1	1.4188e-24	0.876614	0.149	0.066	2.92655e-20	Prol Macs	Rpusd1	0.0723662
Mcph1	1.22191e-62	0.874734	0.506	0.273	2.52044e-58	Prol Macs	Mcph1	0.424077
Cfap298	5.02659e-26	0.874637	0.152	0.066	1.03683e-21	Prol Macs	Cfap298	0.0861057
Tcp1	2.50232e-142	0.873433	0.907	0.637	5.16154e-138	Prol Macs	Tcp1	0.909217
Hdac10	2.60838e-21	0.873099	0.132	0.059	5.3803e-17	Prol Macs	Hdac10	0.0889039
Snhg5	4.27018e-16	0.871888	0.114	0.055	8.8081e-12	Prol Macs	Snhg5	0.0876016
Hspa14	1.44542e-86	0.871432	0.673	0.387	2.98146e-82	Prol Macs	Hspa14	0.520713
Adsl	1.11616e-60	0.87114	0.461	0.235	2.3023e-56	Prol Macs	Adsl	0.316364
Cdan1	4.10412e-24	0.86997	0.127	0.053	8.46556e-20	Prol Macs	Cdan1	0.0652284
Med9	6.15982e-53	0.868558	0.429	0.225	1.27059e-48	Prol Macs	Med9	0.286
Cdc23	3.30896e-40	0.867272	0.235	0.102	6.82539e-36	Prol Macs	Cdc23	0.132154
Ubl4a	2.16481e-74	0.867036	0.542	0.28	4.46536e-70	Prol Macs	Ubl4a	0.358825
Atm	3.21616e-78	0.866063	0.609	0.339	6.63397e-74	Prol Macs	Atm	0.504637
Kpnb1	5.67579e-127	0.865602	0.851	0.554	1.17075e-122	Prol Macs	Kpnb1	0.75522
Brd8	9.67561e-67	0.865537	0.598	0.355	1.99579e-62	Prol Macs	Brd8	0.462844
Mrps22	1.45232e-39	0.864517	0.296	0.145	2.99569e-35	Prol Macs	Mrps22	0.172827
Ints5	6.35261e-40	0.864052	0.267	0.124	1.31035e-35	Prol Macs	Ints5	0.144484
Rnf219	3.68708e-41	0.863471	0.281	0.133	7.60534e-37	Prol Macs	Rnf219	0.204135
Ift80	1.87201e-21	0.862696	0.138	0.064	3.8614e-17	Prol Macs	Ift80	0.0891077
Ppp2r5d	5.09755e-47	0.862246	0.324	0.153	1.05147e-42	Prol Macs	Ppp2r5d	0.201865
Orc2	2.3656e-65	0.862091	0.452	0.218	4.87953e-61	Prol Macs	Orc2	0.327916
Wdr34	5.54968e-19	0.861883	0.112	0.05	1.14473e-14	Prol Macs	Wdr34	0.071044
Gtf3c5	9.98441e-20	0.861672	0.11	0.047	2.05948e-15	Prol Macs	Gtf3c5	0.0593958
Nudt1	1.79413e-38	0.859639	0.261	0.122	3.70076e-34	Prol Macs	Nudt1	0.15004
Lrrc8b	3.89828e-33	0.85932	0.205	0.092	8.04098e-29	Prol Macs	Lrrc8b	0.12223
Tmem129	7.88627e-31	0.858132	0.192	0.086	1.6267e-26	Prol Macs	Tmem129	0.117881
Map4k1	3.83829e-48	0.857778	0.327	0.155	7.91723e-44	Prol Macs	Map4k1	0.191824
Srsf2	8.34055e-174	0.856072	0.941	0.735	1.7204e-169	Prol Macs	Srsf2	1.12521
Rnf126	6.52818e-49	0.854663	0.346	0.167	1.34657e-44	Prol Macs	Rnf126	0.211697
Atic	8.42619e-67	0.854168	0.555	0.309	1.73807e-62	Prol Macs	Atic	0.410985
Pin1	1.02466e-78	0.854016	0.626	0.353	2.11358e-74	Prol Macs	Pin1	0.468016
Cinp	1.26894e-58	0.852637	0.427	0.212	2.61744e-54	Prol Macs	Cinp	0.30133
Emg1	3.39087e-91	0.852426	0.723	0.439	6.99435e-87	Prol Macs	Emg1	0.575388
Usp49	9.81374e-27	0.85235	0.161	0.072	2.02428e-22	Prol Macs	Usp49	0.119232
Dcaf15	3.41029e-35	0.850919	0.231	0.106	7.03441e-31	Prol Macs	Dcaf15	0.131811
Lrrc59	4.15769e-87	0.850416	0.732	0.456	8.57607e-83	Prol Macs	Lrrc59	0.624487
Gps1	1.01731e-64	0.850317	0.494	0.258	2.0984e-60	Prol Macs	Gps1	0.312267
Usp10	2.23988e-58	0.850021	0.428	0.212	4.62021e-54	Prol Macs	Usp10	0.311981
Dars2	2.20038e-48	0.849914	0.332	0.158	4.53872e-44	Prol Macs	Dars2	0.209169
Sf3a3	1.41531e-83	0.849224	0.651	0.363	2.91936e-79	Prol Macs	Sf3a3	0.479022
Miip	1.18666e-35	0.848556	0.303	0.159	2.44773e-31	Prol Macs	Miip	0.197643
Ppif	1.95479e-34	0.8478	0.228	0.106	4.03216e-30	Prol Macs	Ppif	0.151032
Erh	1.79707e-70	0.846645	0.61	0.359	3.70682e-66	Prol Macs	Erh	0.481851
Acot7	6.50339e-37	0.845961	0.227	0.101	1.34145e-32	Prol Macs	Acot7	0.146768
Snrpb	9.20962e-186	0.84592	0.958	0.792	1.89967e-181	Prol Macs	Snrpb	1.25098
Gpaa1	3.43918e-56	0.845769	0.444	0.227	7.09399e-52	Prol Macs	Gpaa1	0.27284
Polr1e	1.48488e-17	0.842564	0.108	0.049	3.06287e-13	Prol Macs	Polr1e	0.0687951
Mad1l1	5.75016e-76	0.8421	0.567	0.296	1.18609e-71	Prol Macs	Mad1l1	0.407346
Cby1	1.93665e-24	0.841004	0.159	0.073	3.99472e-20	Prol Macs	Cby1	0.0898424
Ppan	5.1421e-49	0.84071	0.381	0.191	1.06066e-44	Prol Macs	Ppan	0.246116
Pole4	1.13404e-77	0.839586	0.637	0.368	2.33918e-73	Prol Macs	Pole4	0.519324
Rbmxl1	4.81727e-71	0.839263	0.548	0.285	9.93658e-67	Prol Macs	Rbmxl1	0.368178
Tarsl2	5.49609e-28	0.839052	0.163	0.071	1.13368e-23	Prol Macs	Tarsl2	0.103489
AI662270	1.56914e-147	0.838724	0.924	0.682	3.23666e-143	Prol Macs	AI662270	1.07884
Mtap	1.45516e-46	0.8372	0.33	0.159	3.00156e-42	Prol Macs	Mtap	0.205418
Xpo1	1.08979e-114	0.835056	0.844	0.552	2.24791e-110	Prol Macs	Xpo1	0.79897
Rnaseh2c	4.30106e-110	0.834631	0.817	0.542	8.8718e-106	Prol Macs	Rnaseh2c	0.773547
Sass6	3.39878e-85	0.833564	0.541	0.254	7.01066e-81	Prol Macs	Sass6	0.412675
Taf1d	4.157e-81	0.833247	0.665	0.382	8.57465e-77	Prol Macs	Taf1d	0.494418
Zwint	1.89118e-70	0.831995	0.588	0.33	3.90093e-66	Prol Macs	Zwint	0.429538
Lsm6	2.51616e-99	0.831901	0.76	0.462	5.19009e-95	Prol Macs	Lsm6	0.577646
Snu13	2.05842e-125	0.831585	0.879	0.625	4.2459e-121	Prol Macs	Snu13	0.895111
Prpf31	1.33588e-82	0.830896	0.665	0.381	2.75553e-78	Prol Macs	Prpf31	0.534038
Tpm4	4.19699e-72	0.829192	0.601	0.336	8.65712e-68	Prol Macs	Tpm4	0.469097
Helq	2.72891e-19	0.827791	0.127	0.059	5.62893e-15	Prol Macs	Helq	0.0904743
Rsl1d1	1.82517e-83	0.826963	0.697	0.415	3.76478e-79	Prol Macs	Rsl1d1	0.562646
Lmf2	1.56652e-42	0.826912	0.31	0.15	3.23126e-38	Prol Macs	Lmf2	0.180154
Cep89	2.38971e-31	0.826847	0.203	0.092	4.92926e-27	Prol Macs	Cep89	0.131738
Srrt	1.04504e-77	0.823829	0.659	0.393	2.15561e-73	Prol Macs	Srrt	0.480699
Suz12	2.48082e-103	0.82322	0.824	0.551	5.11719e-99	Prol Macs	Suz12	0.793342
Ak6	3.32862e-69	0.82251	0.579	0.329	6.86594e-65	Prol Macs	Ak6	0.428996
Ccdc57	7.24722e-20	0.822275	0.133	0.063	1.49489e-15	Prol Macs	Ccdc57	0.11219
Tsen15	1.18534e-35	0.819424	0.245	0.114	2.44499e-31	Prol Macs	Tsen15	0.154124
Prps2	1.06157e-56	0.81925	0.408	0.199	2.1897e-52	Prol Macs	Prps2	0.237784
Ahsa1	4.34629e-83	0.818949	0.709	0.429	8.9651e-79	Prol Macs	Ahsa1	0.568487
Cenpx	2.21395e-110	0.818872	0.841	0.593	4.56672e-106	Prol Macs	Cenpx	0.86357
Nme1	1.26417e-117	0.818842	0.86	0.608	2.6076e-113	Prol Macs	Nme1	0.884058
Ipo9	5.70842e-77	0.817988	0.606	0.334	1.17748e-72	Prol Macs	Ipo9	0.445843
Raly	1.28263e-102	0.81749	0.81	0.561	2.64568e-98	Prol Macs	Raly	0.753659
Prpf19	3.94565e-84	0.816959	0.688	0.402	8.1387e-80	Prol Macs	Prpf19	0.508948
Rnps1	1.35507e-81	0.816712	0.686	0.408	2.79511e-77	Prol Macs	Rnps1	0.529364
Npm3	1.95282e-58	0.816527	0.475	0.249	4.02808e-54	Prol Macs	Npm3	0.315794
Cct6a	4.87736e-137	0.815186	0.916	0.7	1.00605e-132	Prol Macs	Cct6a	1.08608
Slc25a10	1.23798e-52	0.815048	0.353	0.164	2.55357e-48	Prol Macs	Slc25a10	0.195156
Naa50	1.11735e-136	0.814938	0.901	0.645	2.30476e-132	Prol Macs	Naa50	0.92447
Ttll12	4.07518e-26	0.81399	0.172	0.079	8.40587e-22	Prol Macs	Ttll12	0.0873197
Alg13	3.15512e-55	0.813574	0.442	0.228	6.50806e-51	Prol Macs	Alg13	0.311367
Tomm40	1.01261e-80	0.81352	0.715	0.44	2.0887e-76	Prol Macs	Tomm40	0.603669
Exosc5	8.78554e-75	0.812916	0.631	0.366	1.81219e-70	Prol Macs	Exosc5	0.462619
Msh3	5.97701e-59	0.811085	0.478	0.253	1.23288e-54	Prol Macs	Msh3	0.328375
Smarcc1	4.67389e-119	0.809286	0.882	0.629	9.64083e-115	Prol Macs	Smarcc1	0.887072
Eif2b1	5.75454e-43	0.808903	0.317	0.154	1.18699e-38	Prol Macs	Eif2b1	0.193736
Fntb	1.099e-31	0.808184	0.21	0.097	2.26692e-27	Prol Macs	Fntb	0.135813
Myg1	5.34068e-46	0.807329	0.338	0.164	1.10162e-41	Prol Macs	Myg1	0.217547
Vars2	1.7431e-18	0.807142	0.11	0.049	3.59549e-14	Prol Macs	Vars2	0.0724684
Golt1b	9.1568e-52	0.806244	0.383	0.189	1.88877e-47	Prol Macs	Golt1b	0.248649
Gnl3	1.05692e-66	0.805958	0.572	0.325	2.1801e-62	Prol Macs	Gnl3	0.489019
Hnrnpa1	7.80011e-143	0.805185	0.93	0.718	1.60893e-138	Prol Macs	Hnrnpa1	1.0828
Mfsd10	1.33088e-62	0.804754	0.512	0.275	2.7452e-58	Prol Macs	Mfsd10	0.329645
Fzr1	1.02993e-41	0.804227	0.378	0.205	2.12444e-37	Prol Macs	Fzr1	0.231987
Mrpl51	3.91353e-117	0.803712	0.876	0.632	8.07244e-113	Prol Macs	Mrpl51	0.915943
Ppia	0	0.803422	0.998	0.986	0	Prol Macs	Ppia	2.93268
Yars2	1.48281e-19	0.803138	0.132	0.062	3.0586e-15	Prol Macs	Yars2	0.0879497
Helb	1.75054e-48	0.801939	0.327	0.152	3.61085e-44	Prol Macs	Helb	0.22257
Cep57	6.08567e-47	0.801779	0.432	0.236	1.25529e-42	Prol Macs	Cep57	0.31319
Tcof1	1.04805e-75	0.801467	0.641	0.364	2.1618e-71	Prol Macs	Tcof1	0.512847
Nop16	2.78853e-40	0.800496	0.309	0.152	5.75191e-36	Prol Macs	Nop16	0.204596
Magoh	6.75619e-91	0.800179	0.772	0.49	1.3936e-86	Prol Macs	Magoh	0.629722
Mad2l2	1.95263e-33	0.799355	0.281	0.144	4.02769e-29	Prol Macs	Mad2l2	0.179082
Elof1	9.13845e-83	0.797888	0.711	0.443	1.88499e-78	Prol Macs	Elof1	0.576166
Pdap1	1.15336e-111	0.796739	0.863	0.613	2.37904e-107	Prol Macs	Pdap1	0.901095
Ruvbl1	3.01367e-59	0.796416	0.501	0.266	6.2163e-55	Prol Macs	Ruvbl1	0.334291
Pycrl	7.36941e-47	0.796395	0.358	0.177	1.52009e-42	Prol Macs	Pycrl	0.205147
Cep192	1.42438e-78	0.796024	0.691	0.419	2.93807e-74	Prol Macs	Cep192	0.583535
Smchd1	6.84021e-175	0.795663	0.968	0.848	1.41093e-170	Prol Macs	Smchd1	1.40958
Tceal9	5.65384e-61	0.795587	0.596	0.354	1.16622e-56	Prol Macs	Tceal9	0.463068
Ddx56	1.41869e-38	0.794323	0.317	0.162	2.92633e-34	Prol Macs	Ddx56	0.203655
Cep112	2.99114e-26	0.79309	0.164	0.074	6.16982e-22	Prol Macs	Cep112	0.158652
Supt16	1.94575e-117	0.791406	0.887	0.653	4.0135e-113	Prol Macs	Supt16	0.917437
Prelid3b	1.94051e-82	0.790987	0.728	0.461	4.00269e-78	Prol Macs	Prelid3b	0.597333
2410002F23Rik	3.52189e-28	0.790497	0.191	0.089	7.26461e-24	Prol Macs	2410002F23Rik	0.11931
Gtf3a	3.99545e-63	0.789385	0.535	0.29	8.24142e-59	Prol Macs	Gtf3a	0.361972
Ybx1	0	0.788268	0.999	0.98	0	Prol Macs	Ybx1	2.45293
Cisd1	2.5868e-65	0.786622	0.627	0.386	5.33578e-61	Prol Macs	Cisd1	0.489051
4930503L19Rik	2.60902e-40	0.786616	0.266	0.121	5.38162e-36	Prol Macs	4930503L19Rik	0.146341
Rnf157	3.07685e-50	0.784456	0.461	0.256	6.34663e-46	Prol Macs	Rnf157	0.389628
Cars	1.28809e-40	0.783986	0.338	0.173	2.65695e-36	Prol Macs	Cars	0.214638
Snrpg	3.58625e-165	0.78377	0.945	0.754	7.39736e-161	Prol Macs	Snrpg	1.19634
Tfdp2	1.09953e-39	0.783331	0.242	0.107	2.26801e-35	Prol Macs	Tfdp2	0.14965
Med4	6.30467e-49	0.782269	0.384	0.189	1.30046e-44	Prol Macs	Med4	0.224466
Thyn1	5.5671e-70	0.782006	0.606	0.338	1.14833e-65	Prol Macs	Thyn1	0.400769
Npm1	5.79479e-209	0.781391	0.995	0.926	1.19529e-204	Prol Macs	Npm1	1.91738
Odc1	6.55966e-58	0.780922	0.533	0.299	1.35306e-53	Prol Macs	Odc1	0.382298
2024-09-11	8.80421e-66	0.780738	0.49	0.25	1.81604e-61	Prol Macs	2024-09-11	0.353125
Fam110a	1.28808e-26	0.780639	0.195	0.094	2.65693e-22	Prol Macs	Fam110a	0.114023
Lrrc40	1.76116e-43	0.779749	0.332	0.163	3.63275e-39	Prol Macs	Lrrc40	0.212241
Nop2	2.05365e-33	0.77954	0.305	0.161	4.23606e-29	Prol Macs	Nop2	0.173409
Ncapg2	5.36126e-61	0.778919	0.542	0.305	1.10587e-56	Prol Macs	Ncapg2	0.443083
Cenpj	6.12776e-36	0.77869	0.303	0.156	1.26397e-31	Prol Macs	Cenpj	0.194095
Trmt61a	6.58238e-20	0.778181	0.164	0.084	1.35775e-15	Prol Macs	Trmt61a	0.101818
Skp2	3.57239e-59	0.777102	0.477	0.244	7.36877e-55	Prol Macs	Skp2	0.322419
Nelfcd	2.45134e-38	0.777028	0.283	0.136	5.05637e-34	Prol Macs	Nelfcd	0.17683
Them6	4.77248e-22	0.776649	0.138	0.062	9.8442e-18	Prol Macs	Them6	0.066413
Tsr2	4.55829e-23	0.776624	0.166	0.079	9.40239e-19	Prol Macs	Tsr2	0.0937334
Pwp2	4.1562e-22	0.776245	0.158	0.076	8.573e-18	Prol Macs	Pwp2	0.0821271
Mmgt1	5.26163e-28	0.775836	0.21	0.102	1.08532e-23	Prol Macs	Mmgt1	0.113552
Sf3b4	2.73089e-51	0.775605	0.458	0.247	5.63301e-47	Prol Macs	Sf3b4	0.282709
Hus1	7.10074e-24	0.773943	0.153	0.07	1.46467e-19	Prol Macs	Hus1	0.0790972
Lsm4	2.02683e-112	0.773622	0.87	0.626	4.18075e-108	Prol Macs	Lsm4	0.906439
Mlh1	5.03542e-34	0.773612	0.221	0.1	1.03866e-29	Prol Macs	Mlh1	0.135857
Pih1d1	1.68348e-62	0.77353	0.587	0.336	3.47251e-58	Prol Macs	Pih1d1	0.407952
Atp5g1	5.8574e-188	0.772144	0.975	0.842	1.20821e-183	Prol Macs	Atp5g1	1.69853
Lsm7	6.48871e-54	0.770637	0.514	0.287	1.33843e-49	Prol Macs	Lsm7	0.357474
Telo2	2.85164e-33	0.770569	0.23	0.107	5.88207e-29	Prol Macs	Telo2	0.158432
Yars	6.39728e-43	0.770506	0.359	0.185	1.31957e-38	Prol Macs	Yars	0.24222
Noc4l	2.32988e-36	0.770224	0.269	0.129	4.80583e-32	Prol Macs	Noc4l	0.163592
Pfdn6	5.06011e-100	0.769867	0.831	0.559	1.04375e-95	Prol Macs	Pfdn6	0.788983
Srbd1	6.24745e-62	0.769748	0.546	0.301	1.28866e-57	Prol Macs	Srbd1	0.41792
5430416N02Rik	1.56862e-17	0.769161	0.104	0.046	3.2356e-13	Prol Macs	5430416N02Rik	0.0597397
Map7d3	1.35952e-24	0.768153	0.163	0.075	2.80429e-20	Prol Macs	Map7d3	0.0821083
G3bp1	2.59544e-151	0.767819	0.944	0.741	5.35361e-147	Prol Macs	G3bp1	1.11352
Ubr7	3.34214e-42	0.76654	0.383	0.206	6.89384e-38	Prol Macs	Ubr7	0.294548
Nup188	8.34865e-51	0.766044	0.394	0.195	1.72208e-46	Prol Macs	Nup188	0.246608
Sac3d1	5.87719e-27	0.765817	0.215	0.107	1.21229e-22	Prol Macs	Sac3d1	0.127055
Itprip	1.92981e-21	0.76523	0.142	0.065	3.98062e-17	Prol Macs	Itprip	0.0713344
Tmem209	2.91702e-57	0.764807	0.406	0.194	6.01693e-53	Prol Macs	Tmem209	0.243988
2024-09-06	6.09901e-18	0.764342	0.11	0.049	1.25804e-13	Prol Macs	2024-09-06	0.0710271
Stard4	2.27031e-26	0.76426	0.243	0.13	4.68297e-22	Prol Macs	Stard4	0.143719
2610020C07Rik	1.95235e-28	0.763861	0.203	0.096	4.02711e-24	Prol Macs	2610020C07Rik	0.119798
Mrps26	3.3183e-56	0.763732	0.544	0.312	6.84467e-52	Prol Macs	Mrps26	0.365688
Mrps11	1.33347e-46	0.762489	0.417	0.225	2.75056e-42	Prol Macs	Mrps11	0.296657
Trappc5	1.13035e-58	0.762189	0.574	0.335	2.33158e-54	Prol Macs	Trappc5	0.399901
Lage3	6.95787e-56	0.761833	0.52	0.292	1.4352e-51	Prol Macs	Lage3	0.341917
Ints10	2.47299e-44	0.761649	0.312	0.147	5.10104e-40	Prol Macs	Ints10	0.17624
Ebna1bp2	4.85281e-65	0.760489	0.629	0.373	1.00099e-60	Prol Macs	Ebna1bp2	0.476361
Srsf4	5.56509e-73	0.758841	0.7	0.43	1.14791e-68	Prol Macs	Srsf4	0.551889
Aldh18a1	7.8661e-47	0.758384	0.389	0.2	1.62254e-42	Prol Macs	Aldh18a1	0.277739
Cct7	8.75549e-114	0.757949	0.887	0.637	1.806e-109	Prol Macs	Cct7	0.886664
Tbrg4	3.39241e-37	0.757653	0.31	0.159	6.99753e-33	Prol Macs	Tbrg4	0.182795
[truncated: 4,938 more rows]
