# Supplementary material for: Kupffer cell and recruited macrophage heterogeneity orchestrate granuloma maturation and hepatic immunity in visceral leishmaniasis
Source: Nat Commun. 2025 Apr 1;16:3125. doi: 10.1038/s41467-025-58360-x (PMC11961706; doi:10.1038/s41467-025-58360-x)
Supplement: Supplementary file 4 — Supplementary Data 2 [file 41467_2025_58360_MOESM4_ESM.xlsx]

## Sheet: TimPos.refmapRemmerieKCTimPos.m
	p_val	avg_log2FC	pct.1	pct.2	p_val_adj	cluster	gene	avgExpr_ln1p
Lax1	1.24E-128	10.0805	0.103	0	2.56E-124	C-T+	Lax1	0.103561
Cd79a	1.72E-87	9.93484	0.131	0.002	3.55E-83	C-T+	Cd79a	0.588656
Iglc2	3.30E-107	9.1459	0.131	0.001	6.82E-103	C-T+	Iglc2	0.60483
Aff3	1.21E-94	9.05719	0.131	0.002	2.50E-90	C-T+	Aff3	0.399454
P2ry10	1.84E-102	8.98405	0.103	0.001	3.82E-98	C-T+	P2ry10	0.12601
Fam169b	1.45E-112	8.93933	0.121	0.001	3.00E-108	C-T+	Fam169b	0.16234
Ebf1	4.07E-72	8.6422	0.112	0.002	8.43E-68	C-T+	Ebf1	0.681998
Gpr183	7.75E-47	8.40025	0.103	0.003	1.60E-42	C-T+	Gpr183	0.257558
Cd2	4.56E-118	8.28887	0.14	0.001	9.44E-114	C-T+	Cd2	0.172987
Igkc	2.24E-14	8.18611	0.15	0.027	4.63E-10	C-T+	Igkc	1.22762
Scml4	7.06E-110	8.16649	0.103	0	1.46E-105	C-T+	Scml4	0.0921447
Btla	1.66E-72	8.01555	0.103	0.002	3.43E-68	C-T+	Btla	0.247779
Skap1	1.13E-55	7.98593	0.112	0.003	2.34E-51	C-T+	Skap1	0.405068
Ablim1	3.42E-97	7.96139	0.14	0.002	7.08E-93	C-T+	Ablim1	0.211082
Lck	2.80E-69	7.91907	0.112	0.002	5.80E-65	C-T+	Lck	0.214474
Bcar3	8.65E-62	7.78488	0.112	0.003	1.79E-57	C-T+	Bcar3	0.187008
Cobll1	2.53E-69	7.5302	0.112	0.002	5.24E-65	C-T+	Cobll1	0.118583
Gimap6	9.32E-35	7.5058	0.159	0.013	1.93E-30	C-T+	Gimap6	0.475313
Ighm	7.32E-43	7.36684	0.14	0.008	1.52E-38	C-T+	Ighm	0.572215
Gimap1	5.66E-63	7.3071	0.14	0.005	1.17E-58	C-T+	Gimap1	0.183521
Gimap3	3.19E-70	7.25082	0.121	0.003	6.60E-66	C-T+	Gimap3	0.158766
Ikzf3	1.21E-79	7.11493	0.168	0.005	2.50E-75	C-T+	Ikzf3	0.37668
Camk4	4.04E-76	6.98016	0.103	0.001	8.36E-72	C-T+	Camk4	0.0921447
Ppp1r16b	1.54E-54	6.90044	0.131	0.005	3.19E-50	C-T+	Ppp1r16b	0.165902
Dennd5b	6.75E-39	6.4489	0.112	0.005	1.40E-34	C-T+	Dennd5b	0.114849
Ptprcap	5.83E-35	6.40216	0.15	0.011	1.21E-30	C-T+	Ptprcap	0.237904
Gm20594	1.12E-150	6.27378	0.168	0.001	2.32E-146	C-T+	Gm20594	0.0805965
Stat4	4.18E-48	6.15489	0.121	0.005	8.65E-44	C-T+	Stat4	0.14434
Kcnq5	2.98E-27	5.99793	0.112	0.008	6.17E-23	C-T+	Kcnq5	0.204263
St6gal1	1.12E-25	5.94104	0.112	0.009	2.32E-21	C-T+	St6gal1	0.176511
Ets1	2.19E-30	5.73812	0.187	0.021	4.53E-26	C-T+	Ets1	0.362178
Satb1	5.68E-27	5.62833	0.178	0.021	1.18E-22	C-T+	Satb1	0.338528
Col6a6	8.55E-103	5.61305	0.15	0.002	1.77E-98	C-T+	Col6a6	0.072823
Ltb	5.21E-20	5.60436	0.178	0.027	1.08E-15	C-T+	Ltb	0.402265
Ccdc88c	1.22E-46	5.54694	0.131	0.006	2.53E-42	C-T+	Ccdc88c	0.107338
Gimap5	4.46E-35	5.51218	0.103	0.005	9.23E-31	C-T+	Gimap5	0.0689134
Gimap4	4.78E-16	5.39148	0.159	0.027	9.89E-12	C-T+	Gimap4	0.286334
Cmah	6.67E-26	5.19385	0.14	0.014	1.38E-21	C-T+	Cmah	0.155179
Pcdh15	3.31E-104	5.01052	0.224	0.007	6.85E-100	C-T+	Pcdh15	0.1111
Gm8369	1.05E-14	4.48529	0.224	0.055	2.18E-10	C-T+	Gm8369	0.311236
Hspa1b	1.07E-43	4.41474	0.757	0.279	2.20E-39	C-T+	Hspa1b	1.64802
Tmem56	1.31E-54	4.32897	0.159	0.007	2.71E-50	C-T+	Tmem56	0.0805965
Grap	1.89E-11	4.24947	0.121	0.022	3.91E-07	C-T+	Grap	0.118583
Bach2	9.71E-10	4.24795	0.308	0.122	2.01E-05	C-T+	Bach2	0.835153
2024-09-01	2.48E-24	4.23086	0.168	0.021	5.13E-20	C-T+	2024-09-01	0.129703
Cntn5	2.15E-29	4.21816	0.103	0.006	4.46E-25	C-T+	Cntn5	0.0451296
Gm48099	2.79E-83	4.20176	0.879	0.208	5.77E-79	C-T+	Gm48099	1.42856
Hopx	1.22E-10	4.1506	0.131	0.027	2.52E-06	C-T+	Hopx	0.147966
Kcnip1	8.28E-75	4.12884	0.28	0.018	1.71E-70	C-T+	Kcnip1	0.180022
Fcrla	1.69E-13	4.10923	0.121	0.019	3.50E-09	C-T+	Fcrla	0.114849
Gm30054	1.42E-15	4.04808	0.112	0.015	2.94E-11	C-T+	Gm30054	0.0805965
Ptp4a1	1.95E-41	3.99741	0.14	0.008	4.03E-37	C-T+	Ptp4a1	0.0689134
Ctla4	4.99E-16	3.98865	0.14	0.021	1.03E-11	C-T+	Ctla4	0.122303
Nutf2-ps1	3.33E-72	3.96514	0.271	0.017	6.88E-68	C-T+	Nutf2-ps1	0.137048
Gm13166	1.81E-41	3.92993	0.131	0.007	3.75E-37	C-T+	Gm13166	0.0610482
Gm27201	6.79E-16	3.90787	0.121	0.016	1.40E-11	C-T+	Gm27201	0.0649885
BE692007	9.08E-22	3.85042	0.234	0.042	1.88E-17	C-T+	BE692007	0.187008
Lamb3	5.48E-08	3.84052	0.103	0.023	0.00113423	C-T+	Lamb3	0.1111
Gm28153	4.01E-23	3.79635	0.103	0.008	8.29E-19	C-T+	Gm28153	0.0531206
Arhgap26	2.05E-11	3.75479	0.187	0.048	4.24E-07	C-T+	Arhgap26	0.30197
Cxcr4	2.21E-30	3.69054	0.243	0.033	4.57E-26	C-T+	Cxcr4	0.197397
Gm12840	3.03E-17	3.67472	0.224	0.047	6.27E-13	C-T+	Gm12840	0.405068
Uba52	1.37E-45	3.66963	0.897	0.561	2.83E-41	C-T+	Uba52	1.94429
Gm19951	3.22E-94	3.65023	0.897	0.19	6.66E-90	C-T+	Gm19951	1.06074
Gm39326	4.22E-22	3.59024	0.112	0.01	8.73E-18	C-T+	Gm39326	0.0649885
Pde3b	3.01E-09	3.58452	0.159	0.042	6.23E-05	C-T+	Pde3b	0.244498
Gm26716	4.75E-59	3.56199	0.29	0.024	9.84E-55	C-T+	Gm26716	0.155179
Grap2	2.32E-12	3.54065	0.252	0.076	4.80E-08	C-T+	Grap2	0.427212
Add3	3.96E-07	3.52176	0.168	0.056	0.00818491	C-T+	Add3	0.193946
Nr4a2	2.06E-20	3.49191	0.187	0.029	4.27E-16	C-T+	Nr4a2	0.172987
Slc15a2	1.94E-18	3.45988	0.206	0.038	4.02E-14	C-T+	Slc15a2	0.264025
Hspa1a	1.05E-24	3.42122	0.645	0.287	2.18E-20	C-T+	Hspa1a	1.3147
Cd55	5.00E-16	3.40764	0.168	0.03	1.03E-11	C-T+	Cd55	0.276834
Fndc9	7.39E-17	3.40576	0.131	0.018	1.53E-12	C-T+	Fndc9	0.0689134
Gm36839	5.47E-34	3.38398	0.234	0.028	1.13E-29	C-T+	Gm36839	0.172987
H2-Ob	7.94E-10	3.35965	0.187	0.052	1.64E-05	C-T+	H2-Ob	0.190483
Tbc1d10c	3.86E-11	3.35451	0.14	0.03	7.98E-07	C-T+	Tbc1d10c	0.0997701
Adam19	2.63E-14	3.3042	0.112	0.016	5.45E-10	C-T+	Adam19	0.103561
Tacc2	1.50E-19	3.24577	0.121	0.013	3.11E-15	C-T+	Tacc2	0.0570922
Ccnb1ip1	4.24E-21	3.23247	0.215	0.036	8.77E-17	C-T+	Ccnb1ip1	0.133382
Gm28707	2.32E-14	3.20639	0.112	0.016	4.81E-10	C-T+	Gm28707	0.0689134
Gm11808	7.68E-45	3.19161	0.813	0.345	1.59E-40	C-T+	Gm11808	1.14965
Gm42726	1.05E-21	3.18335	0.15	0.018	2.18E-17	C-T+	Gm42726	0.0767173
D830025C05Rik	5.24E-16	3.14996	0.168	0.029	1.09E-11	C-T+	D830025C05Rik	0.0997701
Naaladl2	7.70E-26	3.09352	0.15	0.015	1.59E-21	C-T+	Naaladl2	0.0767173
Galnt12	3.18E-12	3.07537	0.121	0.021	6.58E-08	C-T+	Galnt12	0.0649885
Gm47283	4.20E-13	3.05063	0.112	0.017	8.70E-09	C-T+	Gm47283	0.0531206
Cd37	2.46E-08	3.03467	0.327	0.148	0.000509244	C-T+	Cd37	0.402265
Gm20663	2.53E-14	2.96497	0.159	0.029	5.23E-10	C-T+	Gm20663	0.0805965
Il31ra	3.16E-47	2.9609	0.907	0.486	6.53E-43	C-T+	Il31ra	1.61184
Gm15987	7.40E-07	2.90788	0.178	0.062	0.0153217	C-T+	Gm15987	0.27045
Bloc1s1	6.50E-38	2.86995	0.514	0.114	1.35E-33	C-T+	Bloc1s1	0.385281
Stap1	4.13E-12	2.86349	0.271	0.087	8.54E-08	C-T+	Stap1	0.298862
Art3	1.74E-12	2.84925	0.121	0.02	3.60E-08	C-T+	Art3	0.0649885
Dgka	1.45E-13	2.84158	0.168	0.034	2.99E-09	C-T+	Dgka	0.0959647
Gm42917	9.50E-30	2.8277	0.271	0.041	1.97E-25	C-T+	Gm42917	0.155179
Ppp3cc	1.90E-09	2.82532	0.243	0.084	3.93E-05	C-T+	Ppp3cc	0.224583
Prkd2	6.94E-08	2.79837	0.206	0.072	0.00143644	C-T+	Prkd2	0.176511
Timd4	8.91E-115	2.77263	0.71	0.076	1.84E-110	C-T+	Timd4	1.30792
Gm14963	1.11E-08	2.76964	0.121	0.028	0.000230147	C-T+	Gm14963	0.137048
Mxd1	4.75E-13	2.73401	0.486	0.234	9.83E-09	C-T+	Mxd1	0.860321
Hexb	5.63E-39	2.70214	0.944	0.854	1.17E-34	C-T+	Hexb	2.52295
AC166172.1	1.57E-13	2.68619	0.131	0.022	3.24E-09	C-T+	AC166172.1	0.0883101
Rhox8	7.08E-13	2.68396	0.15	0.029	1.47E-08	C-T+	Rhox8	0.0883101
Taco1	7.11E-21	2.67493	0.514	0.179	1.47E-16	C-T+	Taco1	0.464822
H2-DMb2	5.13E-12	2.65514	0.402	0.159	1.06E-07	C-T+	H2-DMb2	0.41343
4930444A19Rik	3.92E-09	2.64875	0.14	0.034	8.12E-05	C-T+	4930444A19Rik	0.0689134
Tgfb3	4.47E-10	2.64455	0.121	0.024	9.26E-06	C-T+	Tgfb3	0.103561
Arhgef18	9.99E-07	2.63522	0.299	0.136	0.0206659	C-T+	Arhgef18	0.283177
Gm44686	4.95E-12	2.62139	0.131	0.024	1.02E-07	C-T+	Gm44686	0.0610482
Dnajb4	1.76E-09	2.60967	0.28	0.107	3.63E-05	C-T+	Dnajb4	0.30197
Gm11867	2.19E-11	2.60115	0.103	0.016	4.54E-07	C-T+	Gm11867	0.0451296
Fos	3.04E-12	2.59472	0.664	0.38	6.29E-08	C-T+	Fos	1.46703
Il1rapl1	6.20E-40	2.5857	0.364	0.054	1.28E-35	C-T+	Il1rapl1	0.176511
Dynlt1b	1.38E-22	2.56949	0.243	0.042	2.86E-18	C-T+	Dynlt1b	0.133382
Patl2	1.38E-10	2.56627	0.121	0.023	2.85E-06	C-T+	Patl2	0.0570922
Nr4a1	2.35E-19	2.55962	0.411	0.123	4.87E-15	C-T+	Nr4a1	0.593304
Cxcl2	3.17E-07	2.51967	0.187	0.063	0.00655611	C-T+	Cxcl2	0.700915
2610035D17Rik	2.13E-06	2.51657	0.196	0.072	0.0439888	C-T+	2610035D17Rik	0.176511
Ccdc152	3.09E-12	2.50917	0.131	0.023	6.39E-08	C-T+	Ccdc152	0.107338
Ccdc146	1.95E-13	2.48504	0.131	0.022	4.04E-09	C-T+	Ccdc146	0.0649885
Dennd4a	1.57E-11	2.45633	0.607	0.33	3.24E-07	C-T+	Dennd4a	0.835153
Plk2	2.45E-11	2.45631	0.178	0.042	5.07E-07	C-T+	Plk2	0.217855
Dusp1	5.35E-16	2.41822	0.636	0.329	1.11E-11	C-T+	Dusp1	1.25071
Dedd2	1.07E-17	2.41305	0.299	0.074	2.22E-13	C-T+	Dedd2	0.16945
2900060B14Rik	2.37E-13	2.40584	0.14	0.024	4.91E-09	C-T+	2900060B14Rik	0.0805965
Strbp	1.79E-07	2.37001	0.28	0.118	0.00370902	C-T+	Strbp	0.204263
Gm20186	5.20E-12	2.36513	0.187	0.044	1.08E-07	C-T+	Gm20186	0.133382
1810009A15Rik	3.19E-13	2.34897	0.159	0.031	6.60E-09	C-T+	1810009A15Rik	0.0805965
Mfsd4a	7.10E-08	2.3045	0.206	0.07	0.00146903	C-T+	Mfsd4a	0.1111
Dynlt1c	3.58E-17	2.30422	0.196	0.036	7.41E-13	C-T+	Dynlt1c	0.103561
Lsp1	2.86E-07	2.30391	0.29	0.13	0.00591886	C-T+	Lsp1	0.37668
Rnaset2a	9.08E-40	2.29838	0.86	0.44	1.88E-35	C-T+	Rnaset2a	1.10479
Gm36161	1.39E-21	2.28957	0.458	0.141	2.89E-17	C-T+	Gm36161	0.435391
Ssh3	1.68E-23	2.28734	0.327	0.068	3.48E-19	C-T+	Ssh3	0.165902
Dnajb1	1.50E-15	2.27984	0.626	0.312	3.10E-11	C-T+	Dnajb1	0.684117
Ppp1r15a	9.44E-15	2.27328	0.495	0.202	1.95E-10	C-T+	Ppp1r15a	0.593304
Pde4d	4.18E-09	2.25613	0.168	0.046	8.64E-05	C-T+	Pde4d	0.107338
Igf1os	2.02E-07	2.25277	0.15	0.043	0.00418895	C-T+	Igf1os	0.140701
A530040E14Rik	1.11E-06	2.2394	0.131	0.038	0.0230702	C-T+	A530040E14Rik	0.072823
Fosb	3.99E-08	2.23784	0.28	0.114	0.000824883	C-T+	Fosb	0.393809
Snhg9	2.84E-21	2.23685	0.308	0.069	5.87E-17	C-T+	Snhg9	0.16945
Slc22a23	2.71E-07	2.23396	0.187	0.062	0.00561137	C-T+	Slc22a23	0.183521
AC160336.1	1.28E-10	2.19749	0.178	0.044	2.64E-06	C-T+	AC160336.1	0.107338
Rnaset2b	1.48E-28	2.17384	0.794	0.443	3.06E-24	C-T+	Rnaset2b	1.05198
Hsph1	6.87E-13	2.13899	0.664	0.359	1.42E-08	C-T+	Hsph1	0.79995
Pmaip1	2.64E-10	2.13612	0.486	0.264	5.45E-06	C-T+	Pmaip1	0.767366
Slc38a2	8.06E-14	2.13498	0.636	0.334	1.67E-09	C-T+	Slc38a2	0.790476
Blnk	2.38E-06	2.1289	0.299	0.14	0.049342	C-T+	Blnk	0.332527
Gm44710	2.98E-09	2.11974	0.159	0.041	6.16E-05	C-T+	Gm44710	0.0997701
Cd83	1.84E-09	2.11586	0.439	0.213	3.81E-05	C-T+	Cd83	0.723559
Ifrd1	1.29E-08	2.11478	0.673	0.481	0.000266911	C-T+	Ifrd1	1.41029
Msi2	6.86E-14	2.11439	0.598	0.297	1.42E-09	C-T+	Msi2	0.649652
E330020D12Rik	4.67E-12	2.11376	0.346	0.121	9.67E-08	C-T+	E330020D12Rik	0.298862
Gm43305	1.04E-29	2.11209	0.804	0.358	2.15E-25	C-T+	Gm43305	0.856764
Eif3j2	2.47E-08	2.1106	0.103	0.021	0.000510647	C-T+	Eif3j2	0.0451296
Gvin1	2.11E-24	2.10334	0.701	0.306	4.37E-20	C-T+	Gvin1	0.70507
Spats2	1.05E-07	2.0998	0.112	0.026	0.00217397	C-T+	Spats2	0.0531206
Btg2	1.16E-13	2.09976	0.701	0.438	2.39E-09	C-T+	Btg2	1.2838
Gm4070	1.49E-22	2.09731	0.664	0.265	3.08E-18	C-T+	Gm4070	0.562698
Cdk8	1.63E-41	2.06851	0.981	0.87	3.37E-37	C-T+	Cdk8	2.07261
Prnp	1.68E-13	2.04725	0.206	0.047	3.48E-09	C-T+	Prnp	0.14434
Ulk3	3.52E-15	2.0413	0.224	0.049	7.29E-11	C-T+	Ulk3	0.107338
Degs2	1.94E-13	2.03456	0.243	0.062	4.01E-09	C-T+	Degs2	0.12601
Lag3	7.70E-11	2.02971	0.196	0.05	1.59E-06	C-T+	Lag3	0.12601
Ddit4	6.38E-07	2.01882	0.131	0.037	0.0132054	C-T+	Ddit4	0.103561
Rps27	1.32E-09	1.99985	0.916	0.98	2.73E-05	C-T+	Rps27	2.6286
B930036N10Rik	2.39E-14	1.99692	0.262	0.068	4.94E-10	C-T+	B930036N10Rik	0.183521
Mast4	6.15E-16	1.98888	0.467	0.177	1.27E-11	C-T+	Mast4	0.390975
Gm14023	9.68E-07	1.98671	0.103	0.025	0.0200345	C-T+	Gm14023	0.0570922
Cabyr	2.97E-07	1.93955	0.112	0.027	0.00614696	C-T+	Cabyr	0.0531206
Per1	1.34E-17	1.9238	0.467	0.16	2.78E-13	C-T+	Per1	0.338528
2024-03-03	5.88E-08	1.92224	0.262	0.104	0.00121764	C-T+	2024-03-03	0.244498
Nfkbiz	1.29E-06	1.90557	0.617	0.452	0.0267639	C-T+	Nfkbiz	1.24951
Gm49539	2.04E-07	1.89416	0.131	0.035	0.00421423	C-T+	Gm49539	0.0649885
Tgtp1	2.06E-08	1.88466	0.224	0.074	0.000426533	C-T+	Tgtp1	0.172987
Nfil3	1.08E-07	1.88304	0.252	0.099	0.00223756	C-T+	Nfil3	0.267243
Hmga1	1.44E-18	1.88231	0.393	0.111	2.99E-14	C-T+	Hmga1	0.224583
Polr2l	7.19E-22	1.87947	0.645	0.264	1.49E-17	C-T+	Polr2l	0.528655
Rras2	3.15E-11	1.87289	0.505	0.243	6.52E-07	C-T+	Rras2	0.435391
Tnfaip3	1.56E-11	1.87241	0.692	0.427	3.23E-07	C-T+	Tnfaip3	1.06509
Tob1	1.41E-08	1.862	0.206	0.065	0.000292069	C-T+	Tob1	0.12601
Sik1	1.10E-10	1.85799	0.393	0.165	2.27E-06	C-T+	Sik1	0.438103
Nfkbid	5.00E-08	1.84687	0.402	0.203	0.00103491	C-T+	Nfkbid	0.493412
Tmem71	1.11E-06	1.84543	0.28	0.121	0.0229393	C-T+	Tmem71	0.180022
Tsc22d3	4.29E-17	1.84213	0.729	0.377	8.89E-13	C-T+	Tsc22d3	0.809334
Ephx1	9.60E-15	1.8385	0.421	0.148	1.99E-10	C-T+	Ephx1	0.30197
Dnajb5	3.32E-09	1.82831	0.15	0.036	6.88E-05	C-T+	Dnajb5	0.0805965
Dusp2	3.02E-07	1.80906	0.383	0.2	0.00625693	C-T+	Dusp2	0.523695
Jun	2.76E-09	1.79466	0.664	0.477	5.72E-05	C-T+	Jun	1.1034
Pdcd4	4.73E-09	1.77825	0.561	0.302	9.80E-05	C-T+	Pdcd4	0.459535
C130026I21Rik	2.96E-19	1.77432	0.682	0.304	6.11E-15	C-T+	C130026I21Rik	0.560304
Gm9844	6.03E-08	1.77018	0.215	0.073	0.00124691	C-T+	Gm9844	0.133382
Gm26759	1.04E-06	1.76446	0.215	0.081	0.0214914	C-T+	Gm26759	0.158766
Hmces	1.12E-10	1.76267	0.318	0.116	2.32E-06	C-T+	Hmces	0.16945
Gm37240	2.94E-07	1.75206	0.355	0.172	0.00609244	C-T+	Gm37240	0.295745
Klf2	2.14E-07	1.75078	0.664	0.481	0.0044374	C-T+	Klf2	1.14965
Gm12940	6.15E-11	1.72595	0.318	0.107	1.27E-06	C-T+	Gm12940	0.158766
Gm37305	3.76E-07	1.7257	0.121	0.031	0.00778979	C-T+	Gm37305	0.0610482
Phpt1	9.60E-08	1.72244	0.215	0.073	0.00198576	C-T+	Phpt1	0.107338
Coro1b	8.86E-20	1.70104	0.561	0.194	1.83E-15	C-T+	Coro1b	0.350423
AI480526	5.17E-13	1.68638	0.28	0.078	1.07E-08	C-T+	AI480526	0.155179
Arhgef3	1.27E-10	1.67119	0.701	0.484	2.64E-06	C-T+	Arhgef3	0.979034
Stard13	2.98E-08	1.64398	0.168	0.048	0.000617019	C-T+	Stard13	0.114849
Tmsb10	1.11E-11	1.63561	0.935	0.966	2.29E-07	C-T+	Tmsb10	2.73891
Snhg20	2.33E-11	1.6304	0.43	0.175	4.83E-07	C-T+	Snhg20	0.283177
Zfp36	3.23E-10	1.62703	0.748	0.539	6.68E-06	C-T+	Zfp36	1.28728
Gstp1	1.34E-12	1.62645	0.505	0.227	2.78E-08	C-T+	Gstp1	0.368004
H2-Q4	9.12E-21	1.62521	0.785	0.472	1.89E-16	C-T+	H2-Q4	0.792378
Rps27rt	2.32E-09	1.62348	0.393	0.162	4.80E-05	C-T+	Rps27rt	0.244498
Pim3	4.40E-08	1.61099	0.234	0.083	0.000911183	C-T+	Pim3	0.147966
Zfp362	5.29E-08	1.60377	0.355	0.161	0.00109392	C-T+	Zfp362	0.237904
Mmp27	1.07E-06	1.60069	0.224	0.086	0.0220697	C-T+	Mmp27	0.158766
Cxcl13	1.69E-08	1.59934	0.178	0.052	0.00034932	C-T+	Cxcl13	0.966341
Prkca	1.29E-10	1.59504	0.523	0.265	2.67E-06	C-T+	Prkca	0.548249
Gm38560	2.25E-06	1.59364	0.131	0.039	0.0465829	C-T+	Gm38560	0.0844608
Gm6034	6.35E-09	1.5899	0.28	0.102	0.000131412	C-T+	Gm6034	0.214474
Lyl1	3.53E-09	1.57914	0.29	0.108	7.31E-05	C-T+	Lyl1	0.211082
Coq10b	1.68E-08	1.57586	0.514	0.288	0.000346785	C-T+	Coq10b	0.531125
Cyb561a3	9.77E-08	1.5742	0.299	0.122	0.0020224	C-T+	Cyb561a3	0.165902
Gphn	6.05E-31	1.56629	1	0.97	1.25E-26	C-T+	Gphn	2.55834
Arl5b	9.07E-07	1.5603	0.336	0.154	0.0187688	C-T+	Arl5b	0.283177
Gpcpd1	6.28E-09	1.5602	0.701	0.453	0.000130019	C-T+	Gpcpd1	0.709208
Maff	9.80E-10	1.53492	0.252	0.082	2.03E-05	C-T+	Maff	0.193946
Adam22	6.39E-09	1.53273	0.215	0.067	0.00013223	C-T+	Adam22	0.118583
Bcl6	4.15E-11	1.51455	0.523	0.252	8.58E-07	C-T+	Bcl6	0.470081
5330438D12Rik	8.67E-07	1.49932	0.346	0.157	0.0179459	C-T+	5330438D12Rik	0.214474
Gm20429	2.00E-13	1.49078	0.439	0.165	4.15E-09	C-T+	Gm20429	0.308157
Ier5	2.93E-08	1.48952	0.682	0.47	0.000605253	C-T+	Ier5	0.858544
Rap1gap	2.91E-07	1.48842	0.112	0.027	0.0060263	C-T+	Rap1gap	0.0531206
Tmc8	1.84E-07	1.48015	0.262	0.1	0.00380236	C-T+	Tmc8	0.165902
Tatdn2	2.82E-08	1.47963	0.421	0.194	0.000583718	C-T+	Tatdn2	0.25105
Fgfr2	7.15E-13	1.47815	0.579	0.271	1.48E-08	C-T+	Fgfr2	0.440807
Srcin1	4.89E-09	1.46761	0.252	0.085	0.000101177	C-T+	Srcin1	0.165902
Gm11361	3.83E-08	1.46576	0.14	0.035	0.000791685	C-T+	Gm11361	0.0649885
Hypk	6.67E-17	1.4657	0.682	0.341	1.38E-12	C-T+	Hypk	0.531125
Clcn6	1.64E-09	1.46514	0.299	0.111	3.39E-05	C-T+	Clcn6	0.16945
Gm32036	1.11E-06	1.46147	0.187	0.064	0.0228931	C-T+	Gm32036	0.0921447
Gm16638	1.10E-06	1.46131	0.215	0.081	0.0227514	C-T+	Gm16638	0.155179
Ptprm	8.58E-09	1.46097	0.673	0.485	0.000177529	C-T+	Ptprm	1.5425
Btg1	3.21E-11	1.45361	0.888	0.869	6.65E-07	C-T+	Btg1	1.67038
Gm7030	1.01E-06	1.453	0.252	0.102	0.0209891	C-T+	Gm7030	0.12601
Gm49101	1.20E-09	1.44135	0.355	0.139	2.48E-05	C-T+	Gm49101	0.221225
Gm15564	1.41E-15	1.43575	0.71	0.377	2.91E-11	C-T+	Gm15564	0.658381
Jund	1.31E-15	1.42328	0.925	0.843	2.71E-11	C-T+	Jund	1.61435
Arhgap45	1.48E-06	1.41676	0.617	0.391	0.0306076	C-T+	Arhgap45	0.518711
H2-Q6	1.02E-08	1.41187	0.682	0.417	0.000211798	C-T+	H2-Q6	0.59793
Gm2000	2.41E-19	1.40383	0.757	0.387	4.99E-15	C-T+	Gm2000	0.562698
Snhg8	3.86E-16	1.39552	0.729	0.369	8.00E-12	C-T+	Snhg8	0.550672
Birc2	1.77E-14	1.38879	0.748	0.438	3.67E-10	C-T+	Birc2	0.733685
Mir142hg	6.04E-12	1.38653	0.944	0.773	1.25E-07	C-T+	Mir142hg	1.35231
Gdf15	9.57E-08	1.3761	0.215	0.075	0.00198041	C-T+	Gdf15	0.353374
Cdkn1b	2.78E-10	1.36279	0.589	0.314	5.76E-06	C-T+	Cdkn1b	0.462182
Lncpint	2.60E-12	1.35643	0.925	0.799	5.38E-08	C-T+	Lncpint	1.52622
C6	1.06E-07	1.34644	0.467	0.266	0.00219388	C-T+	C6	1.15891
Fkbp5	2.24E-06	1.32744	0.654	0.482	0.0462821	C-T+	Fkbp5	0.844214
Neat1	2.16E-12	1.31971	0.897	0.771	4.47E-08	C-T+	Neat1	1.57256
Usp36	2.43E-08	1.31761	0.439	0.209	0.000501962	C-T+	Usp36	0.260797
Zfp991	8.59E-14	1.31538	0.505	0.194	1.78E-09	C-T+	Zfp991	0.305068
Rpgrip1	4.16E-07	1.30809	0.252	0.097	0.00861037	C-T+	Rpgrip1	0.122303
AC149090.1	3.10E-17	1.30563	0.925	0.803	6.42E-13	C-T+	AC149090.1	1.38225
Lilr4b	4.83E-07	1.2995	0.561	0.376	0.0100014	C-T+	Lilr4b	0.725593
Klhl7	1.18E-06	1.28363	0.327	0.149	0.0243258	C-T+	Klhl7	0.214474
Txndc11	2.26E-08	1.28336	0.692	0.447	0.000468331	C-T+	Txndc11	0.623001
Rhob	4.48E-11	1.28173	0.692	0.424	9.28E-07	C-T+	Rhob	0.814923
Cdh23	4.48E-07	1.27853	0.178	0.057	0.0092702	C-T+	Cdh23	0.0883101
Camk1d	1.01E-24	1.274	1	0.999	2.09E-20	C-T+	Camk1d	3.43365
Zswim4	1.21E-10	1.27161	0.308	0.102	2.51E-06	C-T+	Zswim4	0.176511
Gm26917	4.27E-08	1.26792	0.86	0.685	0.000882604	C-T+	Gm26917	1.2768
Lars2	5.03E-17	1.26737	0.944	0.951	1.04E-12	C-T+	Lars2	2.22333
Clk1	1.67E-15	1.26559	0.897	0.694	3.46E-11	C-T+	Clk1	1.02223
Zdhhc14	7.26E-07	1.26413	0.598	0.408	0.0150205	C-T+	Zdhhc14	0.955101
Txndc16	1.77E-06	1.25956	0.579	0.335	0.0366713	C-T+	Txndc16	0.421722
Abhd2	3.06E-07	1.25353	0.355	0.167	0.00633394	C-T+	Abhd2	0.204263
Adap2os	2.46E-09	1.23805	0.636	0.36	5.10E-05	C-T+	Adap2os	0.526178
Gm15283	3.13E-07	1.22077	0.29	0.121	0.0064753	C-T+	Gm15283	0.204263
Dock2	3.94E-16	1.22011	0.981	0.979	8.14E-12	C-T+	Dock2	2.18254
Zhx2	1.44E-07	1.21887	0.364	0.17	0.00297027	C-T+	Zhx2	0.244498
Mindy1	2.26E-10	1.20796	0.439	0.181	4.68E-06	C-T+	Mindy1	0.286334
Tgtp2	1.28E-08	1.20551	0.505	0.254	0.000264827	C-T+	Tgtp2	0.41343
Jak3	2.14E-06	1.18941	0.299	0.135	0.0442112	C-T+	Jak3	0.158766
Ube2h	3.73E-07	1.18499	0.766	0.571	0.00771182	C-T+	Ube2h	0.763462
Dennd1c	2.41E-07	1.17648	0.551	0.312	0.00498407	C-T+	Dennd1c	0.399454
Kpna1	1.06E-14	1.175	0.748	0.421	2.19E-10	C-T+	Kpna1	0.60483
Evi2	1.63E-10	1.17402	0.449	0.179	3.37E-06	C-T+	Evi2	0.260797
Smim27	1.41E-08	1.1626	0.411	0.184	0.000292532	C-T+	Smim27	0.254309
AY036118	1.57E-10	1.15689	0.981	0.915	3.26E-06	C-T+	AY036118	1.98777
Jup	7.53E-10	1.14664	0.477	0.214	1.56E-05	C-T+	Jup	0.329513
Sap25	4.10E-09	1.13606	0.411	0.174	8.49E-05	C-T+	Sap25	0.231266
Map3k8	8.03E-07	1.13474	0.692	0.533	0.0166202	C-T+	Map3k8	0.775129
Large1	5.90E-08	1.12546	0.673	0.467	0.00122174	C-T+	Large1	0.836972
Nfatc3	1.43E-06	1.10764	0.776	0.535	0.0295579	C-T+	Nfatc3	0.647458
Mthfsl	2.27E-06	1.10363	0.486	0.268	0.0469663	C-T+	Mthfsl	0.311236
Dalrd3	2.13E-06	1.09783	0.346	0.163	0.0440953	C-T+	Dalrd3	0.183521
mt-Nd3	2.51E-23	1.09456	0.963	0.942	5.20E-19	C-T+	mt-Nd3	1.96802
Zdhhc18	7.34E-07	1.08681	0.598	0.341	0.0151902	C-T+	Zdhhc18	0.368004
1810026B05Rik	8.03E-09	1.0832	0.813	0.515	0.000166158	C-T+	1810026B05Rik	0.618489
Marco	1.10E-08	1.0523	0.626	0.345	0.000227138	C-T+	Marco	2.39872
Id2	5.06E-07	1.03331	0.86	0.822	0.0104781	C-T+	Id2	1.67668
Trp53inp2	3.41E-07	1.03212	0.374	0.171	0.00706447	C-T+	Trp53inp2	0.23459
Fmnl1	1.32E-06	1.02327	0.477	0.255	0.0273714	C-T+	Fmnl1	0.298862
Insig1	3.01E-07	1.0229	0.421	0.204	0.00623225	C-T+	Insig1	0.283177
Cnbd2	3.39E-07	1.02286	0.355	0.156	0.00700942	C-T+	Cnbd2	0.214474
P4ha1	1.82E-06	1.02156	0.879	0.785	0.0377429	C-T+	P4ha1	1.21773
Crtc2	8.65E-07	1.01494	0.308	0.133	0.0179044	C-T+	Crtc2	0.155179
Pitpnc1	2.20E-08	1.0134	0.935	0.88	0.000455143	C-T+	Pitpnc1	1.97095
Rpl35	2.43E-08	1.01325	0.916	0.976	0.000503237	C-T+	Rpl35	2.24446
Gdi1	6.71E-07	1.01251	0.467	0.251	0.0138851	C-T+	Gdi1	0.27045
Peak1	1.28E-10	1.00687	0.757	0.461	2.65E-06	C-T+	Peak1	0.679874
Lpar6	2.06E-06	0.999808	0.551	0.33	0.0426601	C-T+	Lpar6	0.435391
Rcsd1	1.50E-07	0.996684	0.776	0.525	0.00310033	C-T+	Rcsd1	0.737707
Mfap1b	5.41E-07	0.992211	0.421	0.209	0.0112033	C-T+	Mfap1b	0.27045
Fbxw7	1.03E-06	0.988352	0.776	0.578	0.02135	C-T+	Fbxw7	0.727622
Tmem258	1.10E-08	0.979943	0.766	0.556	0.000226858	C-T+	Tmem258	0.803714
Rpl9-ps6	3.47E-09	0.977522	0.421	0.179	7.18E-05	C-T+	Rpl9-ps6	0.241207
Arhgef1	3.21E-09	0.967692	0.804	0.525	6.64E-05	C-T+	Arhgef1	0.623001
Mbd6	2.78E-07	0.960195	0.346	0.148	0.00575856	C-T+	Mbd6	0.176511
Rpl38	1.82E-11	0.952222	0.953	0.995	3.76E-07	C-T+	Rpl38	2.68169
H2-T23	1.15E-15	0.947647	0.925	0.938	2.39E-11	C-T+	H2-T23	1.86821
Spag9	9.40E-07	0.941019	0.869	0.81	0.0194549	C-T+	Spag9	1.26857
Gramd1a	1.06E-06	0.940014	0.477	0.251	0.0219726	C-T+	Gramd1a	0.308157
Man2b2	1.66E-06	0.929588	0.467	0.251	0.0342956	C-T+	Man2b2	0.308157
Zscan26	1.64E-06	0.928309	0.514	0.291	0.0338734	C-T+	Zscan26	0.32649
Pag1	8.09E-08	0.919715	0.841	0.615	0.00167297	C-T+	Pag1	0.870916
Rpl39	1.16E-08	0.917527	0.963	0.998	0.000240396	C-T+	Rpl39	2.85409
Irf2bp2	2.73E-07	0.913388	0.813	0.704	0.00565461	C-T+	Irf2bp2	1.06074
Leng8	3.01E-08	0.892919	0.636	0.336	0.000621968	C-T+	Leng8	0.41065
C9orf72	1.11E-06	0.888235	0.673	0.47	0.0229882	C-T+	C9orf72	0.593304
Pecam1	2.67E-08	0.88279	0.776	0.515	0.000553352	C-T+	Pecam1	0.786661
Runx1	3.56E-08	0.874674	0.953	0.9	0.000737514	C-T+	Runx1	1.5864
Slc25a36	1.51E-07	0.871088	0.72	0.472	0.00311787	C-T+	Slc25a36	0.60483
Cmss1	5.27E-12	0.839718	1	0.997	1.09E-07	C-T+	Cmss1	3.05552
Malat1	3.24E-11	0.836726	1	1	6.70E-07	C-T+	Malat1	5.10938
Atxn2l	4.08E-07	0.835757	0.701	0.454	0.00844703	C-T+	Atxn2l	0.508668
Cdk17	7.73E-08	0.834381	0.794	0.576	0.00159906	C-T+	Cdk17	0.739712
Ogt	9.45E-10	0.827764	0.935	0.773	1.96E-05	C-T+	Ogt	1.05637
Ust	6.66E-07	0.827499	0.766	0.66	0.0137739	C-T+	Ust	1.17977
Rps28	1.66E-13	0.826033	0.953	0.998	3.44E-09	C-T+	Rps28	2.92501
Rpl36	4.80E-08	0.819101	0.963	0.992	0.000992319	C-T+	Rpl36	2.34146
Herpud1	1.99E-06	0.805922	0.589	0.357	0.0412044	C-T+	Herpud1	0.518711
Shb	7.11E-07	0.803553	0.589	0.334	0.0147176	C-T+	Shb	0.416201
Irak2	7.47E-07	0.802402	0.804	0.666	0.0154497	C-T+	Irak2	0.993123
Cyth1	1.14E-11	0.797216	0.925	0.769	2.36E-07	C-T+	Cyth1	1.1034
Ypel3	3.17E-07	0.789856	0.664	0.384	0.00655299	C-T+	Ypel3	0.435391
Rpl37a	2.64E-12	0.767968	0.953	0.998	5.46E-08	C-T+	Rpl37a	3.0094
Tra2b	1.19E-06	0.767137	0.925	0.752	0.0245978	C-T+	Tra2b	0.928925
Clec2d	1.47E-07	0.746863	0.925	0.905	0.00304496	C-T+	Clec2d	1.41642
Akap13	8.49E-08	0.739396	0.935	0.878	0.00175734	C-T+	Akap13	1.29765
Wsb1	5.56E-07	0.710954	0.85	0.685	0.011508	C-T+	Wsb1	0.903747
Nktr	1.89E-06	0.699978	0.916	0.786	0.0391598	C-T+	Nktr	1.01161
Ddx5	1.27E-12	0.688171	0.981	0.985	2.64E-08	C-T+	Ddx5	1.86105
Pan3	2.25E-07	0.663153	0.935	0.9	0.00465911	C-T+	Pan3	1.34249
Ost4	2.42E-06	0.635465	0.841	0.7	0.0499995	C-T+	Ost4	0.860321
Jmjd1c	5.20E-07	0.634249	0.888	0.858	0.0107669	C-T+	Jmjd1c	1.22639
Ubc	9.66E-12	0.616896	0.972	0.988	2.00E-07	C-T+	Ubc	2.16246
Rps29	2.52E-09	0.572741	0.991	1	5.22E-05	C-T+	Rps29	3.61395
Rsrp1	2.42E-12	0.556822	0.991	0.984	5.01E-08	C-T+	Rsrp1	1.91194
Nptn	1.52E-06	0.555086	0.907	0.824	0.0313634	C-T+	Nptn	1.1186
Xist	8.37E-07	0.530365	0.953	0.987	0.0173266	C-T+	Xist	2.19149
Rpl9	2.46E-09	0.0831749	0.907	0.99	5.10E-05	C-T+	Rpl9	2.07102
Rps24	1.37E-08	0.0788714	0.972	0.999	0.000283185	C-T+	Rps24	2.82266
Hba-a1	7.91E-33	0.0374134	0.243	0.03	1.64E-28	C-T+	Hba-a1	0.12601
Esd	2.32E-06	0.00572183	0.794	0.885	0.0479795	C-T+	Esd	1.16548
Cd93	1.08E-41	2.2518	0.388	0.126	2.23E-37	Mac1	Cd93	0.452031
Dab2	2.60E-10	2.03005	0.162	0.069	5.38E-06	Mac1	Dab2	0.191077
Cx3cr1	2.03E-75	1.87155	0.852	0.456	4.20E-71	Mac1	Cx3cr1	1.64182
Ramp1	3.40E-23	1.84264	0.237	0.076	7.03E-19	Mac1	Ramp1	0.222211
Arhgap22	2.06E-22	1.82744	0.333	0.139	4.26E-18	Mac1	Arhgap22	0.458967
Krt80	6.68E-08	1.66142	0.134	0.058	0.00138207	Mac1	Krt80	0.130552
Retreg1	2.23E-22	1.55852	0.392	0.184	4.62E-18	Mac1	Retreg1	0.41661
Fcrl1	1.08E-10	1.53307	0.241	0.124	2.23E-06	Mac1	Fcrl1	0.235263
Ang	2.17E-06	1.49051	0.103	0.044	0.0449942	Mac1	Ang	0.086395
Gm35853	4.26E-13	1.44736	0.282	0.141	8.82E-09	Mac1	Gm35853	0.256645
Ccr1	8.45E-10	1.38924	0.237	0.124	1.75E-05	Mac1	Ccr1	0.302135
Ly6c2	4.38E-14	1.38284	0.261	0.12	9.06E-10	Mac1	Ly6c2	0.310189
Gm34084	2.54E-19	1.32653	0.447	0.245	5.25E-15	Mac1	Gm34084	0.516058
F11r	2.10E-15	1.22972	0.491	0.333	4.34E-11	Mac1	F11r	0.541836
Runx2	1.83E-07	1.18985	0.268	0.162	0.0037864	Mac1	Runx2	0.337874
Tnfrsf13b	3.49E-07	1.1701	0.206	0.114	0.00722748	Mac1	Tnfrsf13b	0.175139
Nrg2	5.23E-09	1.12612	0.316	0.193	0.000108186	Mac1	Nrg2	0.425584
Cyp4f18	3.99E-14	1.07781	0.598	0.466	8.25E-10	Mac1	Cyp4f18	0.773626
Tgfbr1	3.02E-19	1.06487	0.801	0.681	6.24E-15	Mac1	Tgfbr1	1.21189
Lgals1	5.49E-10	1.06302	0.361	0.229	1.14E-05	Mac1	Lgals1	0.455505
Specc1	1.74E-06	1.05606	0.375	0.277	0.0359365	Mac1	Specc1	0.455505
Tspan13	1.44E-12	1.0415	0.46	0.311	2.99E-08	Mac1	Tspan13	0.481182
Maml3	5.18E-22	0.930248	0.835	0.675	1.07E-17	Mac1	Maml3	1.3998
Prkag2	8.72E-07	0.922615	0.368	0.263	0.0180378	Mac1	Prkag2	0.357191
Ifi213	9.75E-12	0.875333	0.598	0.479	2.02E-07	Mac1	Ifi213	0.663024
Fcgr2b	2.01E-12	0.79226	0.43	0.246	4.15E-08	Mac1	Fcgr2b	0.541836
Cask	1.70E-07	0.745752	0.581	0.494	0.00351839	Mac1	Cask	0.621303
Emb	4.17E-13	0.740169	0.474	0.288	8.62E-09	Mac1	Emb	0.482871
Apba1	7.72E-07	0.727582	0.605	0.509	0.015981	Mac1	Apba1	0.857088
Trim30d	6.03E-09	0.721068	0.632	0.555	0.000124847	Mac1	Trim30d	0.658788
Phactr2	7.18E-14	0.688976	0.814	0.732	1.49E-09	Mac1	Phactr2	1.0274
S100a6	1.28E-08	0.67399	0.22	0.113	0.00026512	Mac1	S100a6	0.213414
Coro1a	1.35E-26	0.656581	0.948	0.832	2.79E-22	Mac1	Coro1a	1.41187
Grk3	1.39E-09	0.621395	0.78	0.731	2.87E-05	Mac1	Grk3	0.92114
Clec4a3	3.14E-23	0.615697	0.918	0.874	6.49E-19	Mac1	Clec4a3	1.33214
Rgs10	4.31E-20	0.601788	0.887	0.864	8.91E-16	Mac1	Rgs10	1.2803
Ggta1	2.32E-08	0.592281	0.725	0.655	0.000479136	Mac1	Ggta1	0.808338
Itgb7	7.82E-09	0.568279	0.66	0.55	0.000161708	Mac1	Itgb7	0.650261
Ptpre	2.58E-10	0.5609	0.753	0.696	5.33E-06	Mac1	Ptpre	0.909094
Rgs22	4.71E-15	0.557526	0.893	0.843	9.74E-11	Mac1	Rgs22	0
Otulinl	2.17E-16	0.550856	0.924	0.867	4.49E-12	Mac1	Otulinl	1.24156
Ms4a6b	1.42E-18	0.546769	0.918	0.86	2.93E-14	Mac1	Ms4a6b	1.33861
Vav3	5.66E-07	0.544589	0.773	0.734	0.0117145	Mac1	Vav3	1.04294
Dapp1	9.86E-07	0.54295	0.684	0.659	0.020395	Mac1	Dapp1	0.834792
Atf6	4.46E-07	0.521857	0.773	0.755	0.00922413	Mac1	Atf6	0.911295
Ext1	3.76E-07	0.488731	0.835	0.818	0.00778298	Mac1	Ext1	1.29164
Ifnar2	7.62E-17	0.484007	0.952	0.956	1.58E-12	Mac1	Ifnar2	1.56709
Alox5ap	1.29E-07	0.481503	0.739	0.696	0.00266073	Mac1	Alox5ap	0.92981
Dgkz	7.03E-08	0.430867	0.873	0.841	0.00145424	Mac1	Dgkz	1.10551
Sik3	2.04E-06	0.42944	0.694	0.641	0.0422944	Mac1	Sik3	0.833604
Zfp36l2	5.42E-09	0.429419	0.866	0.834	0.000112157	Mac1	Zfp36l2	1.19382
Ncoa1	4.71E-07	0.415353	0.849	0.832	0.00974722	Mac1	Ncoa1	1.14282
Cd48	1.81E-06	0.377016	0.907	0.879	0.0374352	Mac1	Cd48	1.10097
Lrp11	1.62E-07	0.295872	0.969	0.958	0.00334228	Mac1	Lrp11	0.0135796
H2-Eb1	2.03E-22	0.293886	1	1	4.20E-18	Mac1	H2-Eb1	4.3221
Ms4a6c	5.77E-11	0.250992	0.99	0.99	1.19E-06	Mac1	Ms4a6c	2.06466
H2-Ab1	1.39E-17	0.236316	1	1	2.87E-13	Mac1	H2-Ab1	4.39241
Gngt2	1.77E-07	0.220186	0.983	0.989	0.00367209	Mac1	Gngt2	2.11703
Tpt1	4.96E-12	0.18389	0.993	1	1.03E-07	Mac1	Tpt1	3.5643
F13a1	3.34E-45	5.24051	0.113	0.006	6.91E-41	Mac2	F13a1	0.219883
Mgll	3.62E-33	5.11912	0.14	0.014	7.50E-29	Mac2	Mgll	0.363823
Atp6v0d2	8.15E-53	5.04578	0.14	0.008	1.69E-48	Mac2	Atp6v0d2	0.250377
Spp1	3.95E-41	4.92379	0.167	0.016	8.18E-37	Mac2	Spp1	0.462669
Gm6209	3.42E-55	4.87853	0.107	0.004	7.08E-51	Mac2	Gm6209	0.118118
Mmp12	5.76E-27	4.82195	0.167	0.024	1.19E-22	Mac2	Mmp12	1.12909
Slc6a8	2.69E-38	4.77693	0.107	0.007	5.56E-34	Mac2	Slc6a8	0.122394
Adam8	1.51E-30	4.40919	0.18	0.025	3.12E-26	Mac2	Adam8	0.396788
Dcstamp	4.63E-39	4.25819	0.107	0.006	9.59E-35	Mac2	Dcstamp	0.231428
Il7r	4.50E-42	4.1354	0.12	0.007	9.32E-38	Mac2	Il7r	0.223746
Fam83f	6.31E-53	3.99394	0.187	0.015	1.31E-48	Mac2	Fam83f	0.151823
Fabp5	6.16E-78	3.79244	0.933	0.452	1.28E-73	Mac2	Fabp5	3.2804
F7	1.62E-33	3.76022	0.153	0.016	3.35E-29	Mac2	F7	0.176377
Sdc1	2.41E-69	3.74673	0.327	0.036	4.99E-65	Mac2	Sdc1	0.456578
Clec4d	1.20E-117	3.74041	0.753	0.133	2.48E-113	Mac2	Clec4d	1.1748
Ankdd1a	1.04E-23	3.61452	0.107	0.011	2.16E-19	Mac2	Ankdd1a	0.092072
Anxa11	2.86E-23	3.5364	0.167	0.027	5.92E-19	Mac2	Anxa11	0.360466
Airn	8.77E-80	3.43244	0.567	0.1	1.82E-75	Mac2	Airn	0.979699
Slc7a11	4.00E-92	3.40259	0.467	0.056	8.28E-88	Mac2	Slc7a11	0.974253
Cd9	2.87E-70	3.38526	0.627	0.146	5.94E-66	Mac2	Cd9	1.08118
Gpnmb	2.30E-85	3.36782	0.933	0.371	4.77E-81	Mac2	Gpnmb	2.40063
Lyz1	1.39E-35	3.33773	0.547	0.185	2.88E-31	Mac2	Lyz1	1.93046
Ahnak	1.12E-54	3.31076	0.333	0.047	2.32E-50	Mac2	Ahnak	0.501378
F10	1.31E-114	3.30161	0.873	0.198	2.71E-110	Mac2	F10	1.64217
Thbs1	2.17E-17	3.23653	0.2	0.049	4.49E-13	Mac2	Thbs1	0.279967
Cd63	8.60E-84	3.20732	0.9	0.319	1.78E-79	Mac2	Cd63	2.28292
Dpep2	3.74E-30	3.20078	0.187	0.027	7.73E-26	Mac2	Dpep2	0.176377
Best1	1.64E-17	3.18535	0.147	0.028	3.38E-13	Mac2	Best1	0.155958
Lonrf3	4.15E-19	3.16798	0.133	0.021	8.58E-15	Mac2	Lonrf3	0.135113
Olfr111	7.08E-21	3.14334	0.127	0.018	1.47E-16	Mac2	Olfr111	0.126651
Creg2	1.02E-35	3.09993	0.193	0.024	2.10E-31	Mac2	Creg2	0.164175
Gm20658	8.75E-51	3.08896	0.4	0.073	1.81E-46	Mac2	Gm20658	0.431838
Ccl9	9.40E-25	3.06202	0.367	0.112	1.95E-20	Mac2	Ccl9	0.920022
Slpi	3.05E-18	3.03296	0.147	0.027	6.30E-14	Mac2	Slpi	0.200342
Gpr162	1.12E-39	3.02254	0.253	0.037	2.31E-35	Mac2	Gpr162	0.219883
Tst	1.29E-15	3.01817	0.127	0.023	2.67E-11	Mac2	Tst	0.10518
Dennd3	1.43E-45	2.93479	0.333	0.056	2.96E-41	Mac2	Dennd3	0.308707
Slc22a4	7.06E-20	2.83195	0.193	0.041	1.46E-15	Mac2	Slc22a4	0.184429
Cst7	1.21E-77	2.81173	0.58	0.103	2.50E-73	Mac2	Cst7	0.797513
Gm17749	1.64E-34	2.80532	0.287	0.053	3.39E-30	Mac2	Gm17749	0.315765
Plxnc1	8.01E-63	2.77623	0.507	0.094	1.66E-58	Mac2	Plxnc1	0.471735
Gas7	1.39E-62	2.76338	0.493	0.09	2.88E-58	Mac2	Gas7	0.480721
Stra6l	4.41E-22	2.75419	0.167	0.028	9.12E-18	Mac2	Stra6l	0.135113
Fam20c	2.75E-66	2.64375	0.78	0.248	5.69E-62	Mac2	Fam20c	1.10382
Gm13391	1.99E-38	2.63817	0.24	0.034	4.12E-34	Mac2	Gm13391	0.188431
Ltbp3	6.49E-20	2.59277	0.193	0.041	1.34E-15	Mac2	Ltbp3	0.164175
Arhgef10l	1.92E-40	2.56775	0.433	0.101	3.97E-36	Mac2	Arhgef10l	0.416058
Fam129b	1.95E-15	2.56088	0.193	0.05	4.03E-11	Mac2	Fam129b	0.219883
Nos2	1.75E-16	2.50608	0.24	0.069	3.61E-12	Mac2	Nos2	1.26992
Inpp5j	1.46E-14	2.48812	0.173	0.043	3.02E-10	Mac2	Inpp5j	0.147672
Mctp1	3.38E-16	2.47581	0.233	0.066	6.99E-12	Mac2	Mctp1	0.329733
Mmp2	1.60E-14	2.44661	0.153	0.035	3.31E-10	Mac2	Mmp2	0.151823
Hp	7.17E-09	2.43478	0.213	0.087	0.000148315	Mac2	Hp	0.390281
Gm34425	5.59E-13	2.42763	0.14	0.032	1.16E-08	Mac2	Gm34425	0.130891
Alcam	6.47E-24	2.41538	0.433	0.148	1.34E-19	Mac2	Alcam	0.966945
Ptafr	4.67E-63	2.39311	0.82	0.289	9.67E-59	Mac2	Ptafr	1.02396
Tnfsf13b	2.41E-08	2.3675	0.1	0.025	0.000498329	Mac2	Tnfsf13b	0.083237
Hvcn1	2.72E-44	2.36609	0.693	0.253	5.62E-40	Mac2	Hvcn1	0.862679
Gramd4	2.31E-09	2.28425	0.107	0.026	4.79E-05	Mac2	Gramd4	0.10518
Sorbs3	9.14E-10	2.24183	0.107	0.025	1.89E-05	Mac2	Sorbs3	0.0876642
Gm37168	2.45E-15	2.24133	0.2	0.053	5.07E-11	Mac2	Gm37168	0.172326
Osbpl3	2.74E-42	2.23933	0.607	0.19	5.68E-38	Mac2	Osbpl3	0.797513
Il1rn	2.91E-12	2.21324	0.447	0.243	6.02E-08	Mac2	Il1rn	1.01875
Nav2	1.11E-16	2.18299	0.227	0.061	2.29E-12	Mac2	Nav2	0.308707
Saa3	3.32E-33	2.17608	0.707	0.316	6.87E-29	Mac2	Saa3	2.86174
Gstm1	3.19E-33	2.16703	0.62	0.25	6.60E-29	Mac2	Gstm1	0.687405
Lmna	5.47E-10	2.13467	0.26	0.11	1.13E-05	Mac2	Lmna	0.340083
Sgms2	9.72E-13	2.12917	0.113	0.022	2.01E-08	Mac2	Sgms2	0.092072
Abhd3	1.15E-06	2.10695	0.107	0.034	0.0237432	Mac2	Abhd3	0.0787901
Hspa12a	4.17E-10	2.06442	0.16	0.049	8.64E-06	Mac2	Hspa12a	0.135113
Peli2	8.56E-07	2.06374	0.107	0.033	0.0177029	Mac2	Peli2	0.109511
1810034E14Rik	2.36E-09	2.06018	0.127	0.034	4.89E-05	Mac2	1810034E14Rik	0.10083
Alas1	1.24E-29	2.05896	0.713	0.382	2.57E-25	Mac2	Alas1	0.955883
B4galnt1	7.32E-30	2.0569	0.44	0.13	1.51E-25	Mac2	B4galnt1	0.350326
Tent5c	2.06E-17	2.05081	0.4	0.163	4.27E-13	Mac2	Tent5c	0.468722
Smim31	3.39E-10	2.05045	0.167	0.051	7.02E-06	Mac2	Smim31	0
Ccl5	1.55E-52	2.04374	0.973	0.669	3.22E-48	Mac2	Ccl5	3.46035
Lat2	1.03E-49	2.03336	0.793	0.304	2.13E-45	Mac2	Lat2	0.823245
Ly75	1.59E-26	2.01183	0.42	0.131	3.29E-22	Mac2	Ly75	0.510102
Anxa2	2.21E-19	1.97246	0.387	0.143	4.57E-15	Mac2	Anxa2	0.444284
Ankrd66	5.55E-08	1.96224	0.107	0.029	0.00114877	Mac2	Ankrd66	0.083237
Met	5.51E-16	1.9379	0.36	0.139	1.14E-11	Mac2	Met	0.431838
Phlpp1	2.44E-21	1.9057	0.793	0.605	5.04E-17	Mac2	Phlpp1	1.72025
Rassf8	1.25E-09	1.90309	0.24	0.098	2.59E-05	Mac2	Rassf8	0.227594
Tjp2	2.76E-10	1.88282	0.247	0.098	5.71E-06	Mac2	Tjp2	0.219883
Srxn1	2.30E-07	1.86277	0.307	0.169	0.00476704	Mac2	Srxn1	0.419234
Fth1	7.83E-73	1.85689	1	1	1.62E-68	Mac2	Fth1	5.90903
AA467197	2.43E-13	1.84005	0.14	0.031	5.03E-09	Mac2	AA467197	0.30516
4930430E12Rik	5.84E-14	1.83708	0.353	0.149	1.21E-09	Mac2	4930430E12Rik	0.396788
Plekhg1	7.89E-20	1.83134	0.5	0.22	1.63E-15	Mac2	Plekhg1	0.601357
Wdr91	2.67E-23	1.81163	0.56	0.257	5.52E-19	Mac2	Wdr91	0.552617
Cd101	2.18E-07	1.80275	0.113	0.034	0.00452052	Mac2	Cd101	0.083237
Atp1a3	4.96E-19	1.79576	0.433	0.177	1.03E-14	Mac2	Atp1a3	0.39354
Clec4e	3.22E-34	1.77718	0.62	0.22	6.66E-30	Mac2	Clec4e	1.33163
Gm7644	1.54E-06	1.74928	0.133	0.048	0.0318757	Mac2	Gm7644	0.109511
Tusc1	1.12E-09	1.73036	0.24	0.097	2.32E-05	Mac2	Tusc1	0.176377
Nrp2	8.20E-49	1.72942	0.933	0.503	1.70E-44	Mac2	Nrp2	1.61185
Nol4l	8.59E-12	1.72898	0.293	0.12	1.78E-07	Mac2	Nol4l	0.32626
Htr7	2.27E-08	1.72797	0.12	0.034	0.000469344	Mac2	Htr7	0.139316
Ccdc112	4.82E-08	1.68225	0.207	0.085	0.000996896	Mac2	Ccdc112	0.176377
Zc3h12c	1.54E-15	1.68068	0.46	0.215	3.19E-11	Mac2	Zc3h12c	0.585373
Spint2	2.75E-10	1.67405	0.233	0.088	5.68E-06	Mac2	Spint2	0.192417
Bnip3	8.81E-10	1.66838	0.267	0.113	1.82E-05	Mac2	Bnip3	0.268973
Ass1	5.81E-32	1.66371	0.733	0.36	1.20E-27	Mac2	Ass1	0.872804
2900089D17Rik	1.01E-13	1.66248	0.36	0.151	2.10E-09	Mac2	2900089D17Rik	0.30516
Fnip2	1.12E-34	1.65634	0.94	0.756	2.33E-30	Mac2	Fnip2	1.70809
Plxnd1	1.16E-20	1.63844	0.6	0.304	2.40E-16	Mac2	Plxnd1	0.588055
Fzd1	1.84E-07	1.63715	0.153	0.055	0.00379887	Mac2	Fzd1	0.118118
Lgals3	1.49E-50	1.62182	1	0.981	3.09E-46	Mac2	Lgals3	3.23172
Nek6	3.12E-22	1.61294	0.533	0.231	6.45E-18	Mac2	Nek6	0.489626
Lrrk2	1.91E-14	1.61081	0.347	0.135	3.96E-10	Mac2	Lrrk2	0.357097
Matk	1.90E-10	1.59164	0.267	0.107	3.93E-06	Mac2	Matk	0.223746
Tnfsf15	7.53E-09	1.58618	0.267	0.12	0.000155807	Mac2	Tnfsf15	0.257857
Mfsd12	7.52E-23	1.58508	0.653	0.364	1.56E-18	Mac2	Mfsd12	0.697058
Itgam	1.47E-11	1.58114	0.413	0.213	3.05E-07	Mac2	Itgam	0.453519
Igf1r	5.73E-08	1.58051	0.187	0.07	0.00118644	Mac2	Igf1r	0.168259
Dmxl2	9.77E-14	1.56309	0.36	0.151	2.02E-09	Mac2	Dmxl2	0.308707
Dtx4	1.40E-06	1.53292	0.213	0.1	0.028948	Mac2	Dtx4	0.180411
Pqlc3	5.84E-09	1.52925	0.267	0.119	0.00012079	Mac2	Pqlc3	0.219883
Il11ra1	1.45E-13	1.51049	0.553	0.351	2.99E-09	Mac2	Il11ra1	0.619689
Pdcd1lg2	6.65E-18	1.49293	0.54	0.268	1.38E-13	Mac2	Pdcd1lg2	0.743974
Gla	2.83E-16	1.48858	0.567	0.334	5.85E-12	Mac2	Gla	0.582684
Pbxip1	1.44E-20	1.47677	0.513	0.212	2.98E-16	Mac2	Pbxip1	0.447372
Prdx1	3.40E-35	1.47444	1	0.998	7.03E-31	Mac2	Prdx1	3.73256
Flt1	2.56E-07	1.47388	0.16	0.059	0.00528729	Mac2	Flt1	0.176377
Lyz2	6.78E-54	1.4402	1	0.999	1.40E-49	Mac2	Lyz2	5.40639
Ly6i	2.11E-36	1.43945	0.933	0.577	4.37E-32	Mac2	Ly6i	1.9185
Sema4d	1.39E-37	1.43465	0.913	0.54	2.87E-33	Mac2	Sema4d	1.31494
Ptges	2.85E-07	1.4341	0.133	0.044	0.00589249	Mac2	Ptges	0.0964604
Galm	7.19E-07	1.42438	0.167	0.065	0.0148755	Mac2	Galm	0.135113
Gadd45b	2.33E-14	1.4192	0.607	0.362	4.82E-10	Mac2	Gadd45b	0.808315
Anxa4	7.88E-38	1.40813	0.953	0.726	1.63E-33	Mac2	Anxa4	1.39215
Gpr137b	3.56E-13	1.39906	0.587	0.369	7.37E-09	Mac2	Gpr137b	0.677658
Glipr1	9.01E-23	1.39879	0.753	0.456	1.86E-18	Mac2	Glipr1	0.814741
Slamf7	1.20E-43	1.39721	0.967	0.722	2.47E-39	Mac2	Slamf7	1.56658
Iah1	4.90E-13	1.3798	0.533	0.314	1.01E-08	Mac2	Iah1	0.49552
Acsl1	4.31E-26	1.36962	0.887	0.708	8.91E-22	Mac2	Acsl1	1.77484
Tnfrsf1b	9.50E-33	1.36203	0.9	0.712	1.97E-28	Mac2	Tnfrsf1b	1.22703
Myof	4.73E-53	1.35794	0.993	0.946	9.79E-49	Mac2	Myof	2.17337
Gm15056	6.53E-12	1.35286	0.347	0.15	1.35E-07	Mac2	Gm15056	0.88083
Psen2	7.86E-22	1.34814	0.753	0.457	1.63E-17	Mac2	Psen2	0.773329
Arl11	2.75E-13	1.33474	0.52	0.293	5.68E-09	Mac2	Arl11	0.43808
Cyth3	1.09E-11	1.33053	0.633	0.435	2.25E-07	Mac2	Cyth3	0.795339
Clec5a	9.17E-08	1.31868	0.32	0.165	0.00189757	Mac2	Clec5a	0.294441
Clec4n	1.55E-18	1.31213	0.867	0.73	3.20E-14	Mac2	Clec4n	1.56557
Zmynd15	1.94E-06	1.30389	0.227	0.108	0.0400708	Mac2	Zmynd15	0.192417
Sgk1	2.27E-12	1.28931	0.653	0.487	4.70E-08	Mac2	Sgk1	0.874816
Hpse	2.42E-19	1.26363	0.787	0.562	5.00E-15	Mac2	Hpse	0.94657
Ldlrad3	1.85E-11	1.24791	0.533	0.318	3.84E-07	Mac2	Ldlrad3	0.619689
Tctex1d2	3.15E-08	1.20731	0.427	0.259	0.000651112	Mac2	Tctex1d2	0.380441
Dap	1.80E-08	1.18565	0.413	0.24	0.0003724	Mac2	Dap	0.353717
Plau	1.72E-06	1.18068	0.3	0.166	0.0355652	Mac2	Plau	0.254124
Mpc1	2.26E-22	1.17637	0.887	0.732	4.67E-18	Mac2	Mpc1	1.19105
Itgb2	1.85E-36	1.17043	0.993	0.938	3.83E-32	Mac2	Itgb2	1.91068
Rnf149	9.76E-23	1.15314	0.88	0.749	2.02E-18	Mac2	Rnf149	1.22703
S100a11	3.23E-19	1.14935	0.827	0.573	6.68E-15	Mac2	S100a11	1.12909
Bst1	7.37E-09	1.14585	0.54	0.369	0.000152523	Mac2	Bst1	0.624865
Slc16a3	3.81E-13	1.14338	0.527	0.294	7.87E-09	Mac2	Slc16a3	0.510102
Kcnn4	4.11E-14	1.13307	0.64	0.394	8.50E-10	Mac2	Kcnn4	0.647832
Lyst	2.85E-17	1.12013	0.807	0.573	5.89E-13	Mac2	Lyst	0.896691
Card19	1.85E-15	1.10979	0.733	0.517	3.83E-11	Mac2	Card19	0.775552
Cstb	3.09E-37	1.10251	0.993	0.96	6.40E-33	Mac2	Cstb	2.26956
Pik3r5	6.34E-13	1.09032	0.673	0.495	1.31E-08	Mac2	Pik3r5	0.821126
C3	1.26E-32	1.08495	0.98	0.915	2.60E-28	Mac2	C3	2.47719
Spata13	5.27E-07	1.07737	0.18	0.07	0.0109066	Mac2	Spata13	0.139316
Ell2	1.20E-07	1.0772	0.567	0.391	0.00248509	Mac2	Ell2	0.73245
Ctps2	5.69E-12	1.05718	0.56	0.338	1.18E-07	Mac2	Ctps2	0.498453
Cd200r4	2.36E-06	1.05408	0.407	0.261	0.0488059	Mac2	Cd200r4	0.346923
Pfkl	9.88E-17	1.05262	0.727	0.494	2.04E-12	Mac2	Pfkl	0.730129
Tma16	8.61E-07	1.03243	0.493	0.333	0.0178216	Mac2	Tma16	0.510102
Tfeb	3.27E-17	1.02846	0.793	0.594	6.77E-13	Mac2	Tfeb	0.876825
Map4k4	3.53E-11	1.02815	0.753	0.597	7.30E-07	Mac2	Map4k4	0.882826
Pfkfb3	2.00E-11	1.01395	0.707	0.512	4.13E-07	Mac2	Pfkfb3	0.773329
Cpne2	3.78E-08	0.997919	0.5	0.339	0.00078263	Mac2	Cpne2	0.45045
Samd8	1.89E-07	0.995468	0.5	0.341	0.0039079	Mac2	Samd8	0.444284
Plekha1	1.57E-15	0.993999	0.76	0.572	3.25E-11	Mac2	Plekha1	0.82747
Bcl2a1d	2.79E-08	0.987785	0.447	0.266	0.000576936	Mac2	Bcl2a1d	0.535827
Gpr132	5.96E-10	0.985203	0.487	0.277	1.23E-05	Mac2	Gpr132	0.441187
Gde1	4.05E-07	0.973581	0.633	0.513	0.00839013	Mac2	Gde1	0.720791
Ralgds	1.36E-08	0.967696	0.513	0.318	0.000281089	Mac2	Ralgds	0.549838
Prdx6	1.33E-06	0.964006	0.447	0.302	0.0275567	Mac2	Prdx6	0.383732
Ifi27	1.57E-17	0.960133	0.833	0.651	3.26E-13	Mac2	Ifi27	1.02049
Ctsz	6.86E-52	0.942241	1	0.996	1.42E-47	Mac2	Ctsz	3.05696
Nos1ap	1.87E-06	0.931455	0.473	0.339	0.0387386	Mac2	Nos1ap	0.492577
Sestd1	1.05E-08	0.92743	0.473	0.288	0.000217237	Mac2	Sestd1	0.400026
Tns3	1.01E-18	0.924242	0.953	0.889	2.08E-14	Mac2	Tns3	1.68778
Nav1	1.57E-08	0.921227	0.473	0.289	0.000325503	Mac2	Nav1	0.510102
Cfb	2.96E-18	0.91978	0.98	0.978	6.12E-14	Mac2	Cfb	3.02094
Hif1a	7.13E-14	0.916778	0.887	0.753	1.47E-09	Mac2	Hif1a	1.18665
Anpep	7.83E-07	0.878108	0.547	0.392	0.0161959	Mac2	Anpep	0.530168
Arl5c	1.03E-06	0.872052	0.567	0.423	0.0213548	Mac2	Arl5c	0.601357
Creb5	2.12E-17	0.865612	0.913	0.713	4.39E-13	Mac2	Creb5	1.26449
Rbpms	3.80E-07	0.86552	0.627	0.491	0.00785399	Mac2	Rbpms	0.73245
Crlf2	1.00E-16	0.855138	0.867	0.671	2.07E-12	Mac2	Crlf2	0.923858
Ccdc88a	3.52E-09	0.854262	0.867	0.828	7.28E-05	Mac2	Ccdc88a	1.35926
Znrf1	6.87E-08	0.852109	0.593	0.43	0.00142129	Mac2	Znrf1	0.611873
Traf1	3.31E-07	0.837735	0.32	0.164	0.00685413	Mac2	Traf1	0.246615
Sema4a	8.94E-09	0.813056	0.64	0.478	0.000185051	Mac2	Sema4a	0.642774
Tpi1	3.22E-20	0.797547	0.973	0.914	6.67E-16	Mac2	Tpi1	1.71505
Mdfic	7.06E-12	0.790525	0.86	0.764	1.46E-07	Mac2	Mdfic	1.19544
Pirb	1.73E-18	0.788876	0.947	0.902	3.59E-14	Mac2	Pirb	1.5726
Esyt1	3.06E-08	0.786767	0.653	0.504	0.000634198	Mac2	Esyt1	0.614485
Tspan31	5.37E-09	0.773411	0.713	0.594	0.000111153	Mac2	Tspan31	0.357097
Aldoa	2.81E-32	0.772539	1	0.982	5.82E-28	Mac2	Aldoa	2.25651
Myo1e	2.60E-10	0.767476	0.74	0.501	5.38E-06	Mac2	Myo1e	1.28204
B4galt5	1.36E-06	0.756562	0.753	0.662	0.0281854	Mac2	B4galt5	0.927679
Gsn	9.29E-09	0.744172	0.727	0.597	0.000192332	Mac2	Gsn	0.790975
Lrpap1	4.25E-11	0.72875	0.833	0.746	8.80E-07	Mac2	Lrpap1	0.968777
Cxcl16	9.19E-18	0.709109	0.96	0.851	1.90E-13	Mac2	Cxcl16	1.5706
Clcn7	2.26E-11	0.707293	0.833	0.736	4.67E-07	Mac2	Clcn7	1.02569
Sod2	3.93E-15	0.687661	1	0.94	8.12E-11	Mac2	Sod2	2.18862
Capg	1.17E-10	0.687402	0.92	0.855	2.42E-06	Mac2	Capg	1.58553
Gda	5.43E-12	0.680369	0.793	0.536	1.12E-07	Mac2	Gda	1.06469
Atp6ap2	5.73E-13	0.680202	0.9	0.838	1.18E-08	Mac2	Atp6ap2	1.17777
Clic4	7.26E-15	0.678837	0.94	0.82	1.50E-10	Mac2	Clic4	1.46606
Rassf3	2.13E-07	0.674277	0.733	0.607	0.00440221	Mac2	Rassf3	0.753098
Ctnnb1	6.56E-10	0.661295	0.88	0.781	1.36E-05	Mac2	Ctnnb1	1.02742
Zfand5	1.78E-09	0.654071	0.847	0.803	3.68E-05	Mac2	Zfand5	1.21994
Ms4a6d	1.21E-13	0.654039	0.98	0.925	2.51E-09	Mac2	Ms4a6d	1.56456
Gbp2	3.84E-11	0.644547	0.933	0.893	7.94E-07	Mac2	Gbp2	1.68689
Bri3	3.94E-18	0.636062	0.993	0.955	8.16E-14	Mac2	Bri3	1.71938
Gpx4	1.08E-11	0.628331	0.967	0.906	2.24E-07	Mac2	Gpx4	1.51069
Mmp14	3.65E-14	0.615856	0.987	0.878	7.54E-10	Mac2	Mmp14	1.60702
H2-D1	9.59E-40	0.600022	1	0.999	1.98E-35	Mac2	H2-D1	3.49417
Med13l	2.75E-08	0.597998	0.867	0.735	0.00056874	Mac2	Med13l	0.918098
Prkcd	1.97E-07	0.594738	0.913	0.893	0.0040667	Mac2	Prkcd	1.32908
Slc23a2	1.02E-06	0.594664	0.733	0.61	0.0210873	Mac2	Slc23a2	0.746263
Trps1	1.31E-08	0.584663	0.967	0.949	0.000270467	Mac2	Trps1	2.05835
Ttc7	1.31E-06	0.578392	0.707	0.615	0.0271872	Mac2	Ttc7	0.725471
Cyba	7.24E-29	0.568827	1	0.999	1.50E-24	Mac2	Cyba	3.34246
Abr	2.95E-11	0.556432	0.973	0.955	6.10E-07	Mac2	Abr	1.78055
Nisch	7.72E-09	0.554933	0.82	0.711	0.000159731	Mac2	Nisch	0.804008
Slamf8	3.42E-12	0.55295	0.973	0.893	7.08E-08	Mac2	Slamf8	1.42863
Emp3	1.21E-10	0.539351	0.96	0.878	2.50E-06	Mac2	Emp3	1.49351
Csf2ra	5.68E-09	0.520809	0.94	0.887	0.000117592	Mac2	Csf2ra	1.22562
Bcl2a1b	2.54E-07	0.503491	0.847	0.744	0.00524698	Mac2	Bcl2a1b	1.36666
Gpi1	2.79E-08	0.502701	0.96	0.94	0.000578245	Mac2	Gpi1	1.48262
Ptms	2.64E-07	0.486112	0.947	0.885	0.00546109	Mac2	Ptms	1.35055
Tcirg1	1.35E-07	0.454279	0.913	0.868	0.00280189	Mac2	Tcirg1	1.12596
Rab7	4.46E-09	0.442007	0.973	0.916	9.23E-05	Mac2	Rab7	1.2494
Igsf6	1.68E-08	0.399112	0.967	0.937	0.000348602	Mac2	Igsf6	1.49459
H2-Q7	2.58E-07	0.378109	0.98	0.933	0.00534281	Mac2	H2-Q7	1.56759
Vim	1.09E-06	0.344689	1	0.992	0.0226406	Mac2	Vim	2.54528
Sdc4	2.95E-09	0.331473	0.7	0.471	6.11E-05	Mac2	Sdc4	1.02396
R74862	8.92E-07	1.61835	0.11	0.045	0.018462	moKCs	R74862	0.0760067
Gm32098	5.88E-07	1.476	0.129	0.057	0.0121763	moKCs	Gm32098	0.0929402
Zbtb42	8.38E-13	0.766919	0.654	0.506	1.73E-08	moKCs	Zbtb42	0.0130758
Phf14	2.03E-07	0.488587	0.726	0.622	0.00419837	moKCs	Phf14	0.693289
Snd1	9.60E-07	0.372456	0.928	0.927	0.0198668	moKCs	Snd1	1.35645
Clasp2	1.21E-06	0.338032	0.897	0.841	0.0249511	moKCs	Clasp2	1.08733
Fyb2	1.30E-07	0.171094	1	0.999	0.00268849	moKCs	Fyb2	0.00786596
Depdc1b	9.53E-105	7.15446	0.104	0	1.97E-100	Prol Macs	Depdc1b	0.0745686
Depdc1a	1.57E-187	6.6701	0.187	0.002	3.24E-183	Prol Macs	Depdc1a	0.137511
Esco2	9.70E-281	6.58193	0.28	0.004	2.01E-276	Prol Macs	Esco2	0.279451
Hmmr	0	6.57625	0.39	0.008	0	Prol Macs	Hmmr	0.422667
Lrr1	1.65E-154	6.56118	0.152	0.001	3.40E-150	Prol Macs	Lrr1	0.094064
Kif14	2.19E-229	6.55058	0.23	0.003	4.54E-225	Prol Macs	Kif14	0.199336
E2f7	1.62E-168	6.42796	0.171	0.002	3.35E-164	Prol Macs	E2f7	0.159452
Pif1	4.49E-107	6.42187	0.109	0.001	9.29E-103	Prol Macs	Pif1	0.110341
Neil3	0	6.32274	0.355	0.008	0	Prol Macs	Neil3	0.398043
Pbk	3.45E-166	6.30083	0.169	0.002	7.15E-162	Prol Macs	Pbk	0.14028
Hist1h1b	1.47E-303	6.27778	0.352	0.022	3.05E-299	Prol Macs	Hist1h1b	0.893821
Kif4	0	6.20874	0.37	0.007	0	Prol Macs	Kif4	0.357337
Ccna2	0	6.16623	0.397	0.007	0	Prol Macs	Ccna2	0.353621
Kif11	0	6.07876	0.425	0.016	0	Prol Macs	Kif11	0.560713
Rad51ap1	0	6.0741	0.405	0.008	0	Prol Macs	Rad51ap1	0.315678
Cdc25c	2.82E-122	6.04663	0.126	0.002	5.83E-118	Prol Macs	Cdc25c	0.0745686
Mcm10	0	6.00657	0.501	0.012	0	Prol Macs	Mcm10	0.450763
Nusap1	0	5.9201	0.377	0.016	0	Prol Macs	Nusap1	0.564942
Bub1	0	5.90757	0.388	0.008	0	Prol Macs	Bub1	0.319537
Rrm2	0	5.90387	0.446	0.019	0	Prol Macs	Rrm2	0.60685
Prr11	6.20E-210	5.87225	0.219	0.005	1.28E-205	Prol Macs	Prr11	0.176486
Uhrf1	0	5.84792	0.567	0.02	0	Prol Macs	Uhrf1	0.657568
Aspm	9.27E-239	5.82781	0.249	0.006	1.92E-234	Prol Macs	Aspm	0.22845
Cenpf	0	5.81529	0.443	0.02	0	Prol Macs	Cenpf	0.637027
Rad54b	7.45E-236	5.80495	0.243	0.005	1.54E-231	Prol Macs	Rad54b	0.16666
Nek2	1.85E-160	5.79724	0.167	0.003	3.83E-156	Prol Macs	Nek2	0.115079
Ccnb1	0	5.77172	0.376	0.012	0	Prol Macs	Ccnb1	0.350638
Pclaf	0	5.74699	0.698	0.058	0	Prol Macs	Pclaf	1.38477
Ckap2l	0	5.74569	0.415	0.013	0	Prol Macs	Ckap2l	0.393044
Kntc1	0	5.74351	0.405	0.008	0	Prol Macs	Kntc1	0.293783
Pimreg	1.16E-152	5.73493	0.16	0.003	2.39E-148	Prol Macs	Pimreg	0.114133
Sgo2a	4.26E-233	5.69395	0.241	0.005	8.82E-229	Prol Macs	Sgo2a	0.16666
Plk1	5.56E-297	5.66805	0.314	0.01	1.15E-292	Prol Macs	Plk1	0.324916
Ska1	1.30E-215	5.65605	0.222	0.004	2.69E-211	Prol Macs	Ska1	0.169349
Knl1	0	5.58022	0.488	0.019	0	Prol Macs	Knl1	0.566147
Clspn	0	5.50151	0.475	0.019	0	Prol Macs	Clspn	0.536821
Ticrr	9.25E-203	5.48551	0.212	0.005	1.91E-198	Prol Macs	Ticrr	0.160356
Exo1	2.40E-214	5.46691	0.222	0.004	4.96E-210	Prol Macs	Exo1	0.158547
BC030867	7.35E-109	5.42791	0.117	0.003	1.52E-104	Prol Macs	BC030867	0.0576934
Ccne2	4.27E-163	5.42717	0.179	0.006	8.83E-159	Prol Macs	Ccne2	0.163963
Ncapg	0	5.40998	0.366	0.012	0	Prol Macs	Ncapg	0.283453
Rad51	0	5.39644	0.368	0.011	0	Prol Macs	Rad51	0.328741
Hist1h3c	1.16E-131	5.38859	0.143	0.004	2.41E-127	Prol Macs	Hist1h3c	0.118853
Ttk	1.85E-282	5.38431	0.294	0.008	3.84E-278	Prol Macs	Ttk	0.207125
Sgo1	1.13E-248	5.33963	0.26	0.006	2.33E-244	Prol Macs	Sgo1	0.214855
Spag5	6.03E-270	5.31915	0.283	0.008	1.25E-265	Prol Macs	Spag5	0.22845
Cit	0	5.30129	0.453	0.017	0	Prol Macs	Cit	0.417791
E2f8	2.33E-238	5.2402	0.254	0.007	4.82E-234	Prol Macs	E2f8	0.227605
Cdc20	8.66E-274	5.18918	0.305	0.014	1.79E-269	Prol Macs	Cdc20	0.284251
Ska3	1.91E-152	5.18026	0.162	0.004	3.96E-148	Prol Macs	Ska3	0.102714
Top2a	0	5.14369	0.715	0.114	0	Prol Macs	Top2a	1.49835
Foxm1	2.75E-225	5.13468	0.241	0.007	5.69E-221	Prol Macs	Foxm1	0.163062
Mastl	1.16E-223	5.09361	0.243	0.008	2.39E-219	Prol Macs	Mastl	0.196726
Iqgap3	1.06E-224	5.06559	0.247	0.009	2.20E-220	Prol Macs	Iqgap3	0.218271
Troap	4.44E-164	5.01735	0.181	0.006	9.18E-160	Prol Macs	Troap	0.13102
Cenpe	0	5.00902	0.599	0.048	0	Prol Macs	Cenpe	0.804002
Birc5	0	5.00627	0.615	0.053	0	Prol Macs	Birc5	0.905467
Ckap2	7.83E-248	4.98718	0.269	0.009	1.62E-243	Prol Macs	Ckap2	0.188855
Kif15	0	4.98502	0.567	0.038	0	Prol Macs	Kif15	0.700587
Pole	0	4.98151	0.337	0.013	0	Prol Macs	Pole	0.279451
Gtse1	2.09E-97	4.96013	0.107	0.003	4.33E-93	Prol Macs	Gtse1	0.0616897
Tpx2	0	4.93492	0.552	0.04	0	Prol Macs	Tpx2	0.686274
Stil	2.37E-282	4.92443	0.311	0.013	4.89E-278	Prol Macs	Stil	0.240195
Cdc45	1.59E-306	4.89602	0.331	0.013	3.28E-302	Prol Macs	Cdc45	0.23434
Kifc1	1.33E-215	4.88466	0.237	0.008	2.75E-211	Prol Macs	Kifc1	0.165761
Fanci	2.48E-191	4.87615	0.21	0.007	5.14E-187	Prol Macs	Fanci	0.150368
Shcbp1	0	4.86249	0.37	0.017	0	Prol Macs	Shcbp1	0.295363
Cep55	0	4.84966	0.353	0.015	0	Prol Macs	Cep55	0.280253
Chek1	1.21E-203	4.79566	0.225	0.008	2.50E-199	Prol Macs	Chek1	0.150368
Kif20a	9.08E-260	4.78235	0.289	0.012	1.88E-255	Prol Macs	Kif20a	0.219123
Tcf19	4.68E-122	4.75277	0.136	0.004	9.68E-118	Prol Macs	Tcf19	0.0843638
Aunip	8.96E-168	4.74025	0.19	0.007	1.85E-163	Prol Macs	Aunip	0.112239
Cenph	0	4.73923	0.468	0.022	0	Prol Macs	Cenph	0.36767
Prc1	0	4.71443	0.441	0.043	0	Prol Macs	Prc1	0.631967
Melk	1.84E-299	4.70781	0.329	0.014	3.80E-295	Prol Macs	Melk	0.246017
Ube2c	0	4.67337	0.508	0.054	0	Prol Macs	Ube2c	0.805425
Spc24	0	4.64327	0.494	0.031	0	Prol Macs	Spc24	0.456826
Hist1h2ab	4.02E-135	4.63261	0.159	0.007	8.31E-131	Prol Macs	Hist1h2ab	0.133807
Cdca2	0	4.63148	0.362	0.023	0	Prol Macs	Cdca2	0.358079
Hist1h2ap	4.29E-228	4.59173	0.369	0.061	8.88E-224	Prol Macs	Hist1h2ap	0.842183
Nuf2	2.03E-251	4.58364	0.284	0.013	4.20E-247	Prol Macs	Nuf2	0.194982
Polq	3.44E-250	4.57552	0.284	0.013	7.13E-246	Prol Macs	Polq	0.221675
Cdca3	0	4.5594	0.523	0.041	0	Prol Macs	Cdca3	0.563735
Dscc1	3.22E-152	4.5334	0.175	0.007	6.67E-148	Prol Macs	Dscc1	0.0911638
Brca1	0	4.53182	0.403	0.024	0	Prol Macs	Brca1	0.401598
Dlgap5	0	4.42999	0.447	0.028	0	Prol Macs	Dlgap5	0.36767
Kif22	1.67E-292	4.40756	0.344	0.021	3.46E-288	Prol Macs	Kif22	0.290616
Phf19	4.02E-96	4.38606	0.113	0.005	8.32E-92	Prol Macs	Phf19	0.0646765
Mns1	5.62E-139	4.37945	0.16	0.006	1.16E-134	Prol Macs	Mns1	0.111291
Pask	2.44E-92	4.379	0.107	0.004	5.06E-88	Prol Macs	Pask	0.0775173
Ccnf	4.81E-273	4.37621	0.326	0.021	9.94E-269	Prol Macs	Ccnf	0.336346
Dtl	0	4.36264	0.396	0.026	0	Prol Macs	Dtl	0.36104
Cenpk	0	4.36057	0.405	0.023	0	Prol Macs	Cenpk	0.277042
Asf1b	0	4.34261	0.453	0.029	0	Prol Macs	Asf1b	0.36767
Ndc80	0	4.34209	0.452	0.033	0	Prol Macs	Ndc80	0.422667
Diaph3	0	4.33533	0.675	0.073	0	Prol Macs	Diaph3	0.833465
Lockd	1.51E-295	4.3285	0.363	0.028	3.12E-291	Prol Macs	Lockd	0.370603
Fignl1	5.91E-292	4.31932	0.332	0.016	1.22E-287	Prol Macs	Fignl1	0.230978
Hist1h1a	1.74E-135	4.29083	0.166	0.01	3.59E-131	Prol Macs	Hist1h1a	0.143042
Kif20b	0	4.29045	0.491	0.042	0	Prol Macs	Kif20b	0.479404
Cenpm	5.34E-295	4.28527	0.348	0.022	1.10E-290	Prol Macs	Cenpm	0.248502
Cenpn	1.60E-232	4.27478	0.271	0.014	3.31E-228	Prol Macs	Cenpn	0.196726
Fancd2	6.16E-247	4.2396	0.289	0.015	1.27E-242	Prol Macs	Fancd2	0.196726
Bard1	9.12E-255	4.21851	0.309	0.02	1.89E-250	Prol Macs	Bard1	0.243526
Racgap1	0	4.20845	0.504	0.044	0	Prol Macs	Racgap1	0.482682
Spc25	2.30E-243	4.19087	0.298	0.02	4.75E-239	Prol Macs	Spc25	0.265724
Ccdc18	8.69E-166	4.18362	0.207	0.013	1.80E-161	Prol Macs	Ccdc18	0.12355
Mtfr2	5.82E-193	4.17988	0.229	0.012	1.20E-188	Prol Macs	Mtfr2	0.160356
Anln	0	4.1772	0.409	0.042	0	Prol Macs	Anln	0.482027
Cdca8	0	4.14392	0.611	0.076	0	Prol Macs	Cdca8	0.730658
Parpbp	2.36E-144	4.1395	0.177	0.01	4.89E-140	Prol Macs	Parpbp	0.135661
Fbxo5	2.03E-228	4.13182	0.301	0.027	4.19E-224	Prol Macs	Fbxo5	0.305572
Ncaph	9.80E-262	4.11184	0.316	0.02	2.03E-257	Prol Macs	Ncaph	0.252629
Traip	7.74E-146	4.10227	0.181	0.011	1.60E-141	Prol Macs	Traip	0.111291
Hist1h2ae	2.31E-220	4.1014	0.389	0.075	4.78E-216	Prol Macs	Hist1h2ae	0.729124
Ncapd2	0	4.05313	0.545	0.057	0	Prol Macs	Ncapd2	0.498912
Ect2	2.56E-299	4.04476	0.371	0.029	5.29E-295	Prol Macs	Ect2	0.289029
Cip2a	2.66E-256	4.04286	0.32	0.024	5.50E-252	Prol Macs	Cip2a	0.224221
Eme1	2.28E-127	4.04061	0.157	0.009	4.72E-123	Prol Macs	Eme1	0.0872837
Efcab11	1.61E-289	4.03155	0.359	0.027	3.33E-285	Prol Macs	Efcab11	0.343141
Hells	0	4.02767	0.571	0.06	0	Prol Macs	Hells	0.612039
Brca2	2.49E-274	4.01893	0.334	0.022	5.16E-270	Prol Macs	Brca2	0.25674
Kif23	0	4.00487	0.605	0.085	0	Prol Macs	Kif23	0.817673
Knstrn	0	3.99846	0.415	0.034	0	Prol Macs	Knstrn	0.311026
Kif2c	9.96E-212	3.99418	0.276	0.023	2.06E-207	Prol Macs	Kif2c	0.222524
Mybl2	2.33E-182	3.97733	0.227	0.015	4.82E-178	Prol Macs	Mybl2	0.175597
Zwilch	0	3.96752	0.418	0.033	0	Prol Macs	Zwilch	0.341635
Cdca7	3.29E-270	3.92931	0.338	0.026	6.80E-266	Prol Macs	Cdca7	0.259198
Stmn1	0	3.88888	0.837	0.17	0	Prol Macs	Stmn1	1.53329
Aurkb	0	3.88879	0.429	0.049	0	Prol Macs	Aurkb	0.442621
Cdk1	0	3.88205	0.589	0.096	0	Prol Macs	Cdk1	0.717807
Cdkn3	1.31E-198	3.87611	0.26	0.021	2.70E-194	Prol Macs	Cdkn3	0.196726
Espl1	9.33E-203	3.83343	0.255	0.017	1.93E-198	Prol Macs	Espl1	0.183573
Dhfr	0	3.81855	0.459	0.047	0	Prol Macs	Dhfr	0.425443
Tyms	0	3.76329	0.501	0.059	0	Prol Macs	Tyms	0.501484
Psmc3ip	3.45E-149	3.73198	0.192	0.014	7.15E-145	Prol Macs	Psmc3ip	0.12355
Orc1	4.55E-118	3.70178	0.154	0.011	9.41E-114	Prol Macs	Orc1	0.102714
Kifc5b	1.17E-116	3.69121	0.151	0.01	2.43E-112	Prol Macs	Kifc5b	0.098879
Aurka	7.69E-199	3.68979	0.279	0.028	1.59E-194	Prol Macs	Aurka	0.235178
Mcm5	0	3.67178	0.735	0.118	0	Prol Macs	Mcm5	0.81298
Rad54l	0	3.62954	0.461	0.045	0	Prol Macs	Rad54l	0.353621
Cchcr1	9.02E-75	3.61387	0.102	0.008	1.87E-70	Prol Macs	Cchcr1	0.0676544
Ercc6l	1.85E-210	3.59807	0.283	0.025	3.82E-206	Prol Macs	Ercc6l	0.207125
Pkmyt1	0	3.59506	0.432	0.044	0	Prol Macs	Pkmyt1	0.324916
Cenpi	2.46E-198	3.58632	0.264	0.022	5.08E-194	Prol Macs	Cenpi	0.159452
Chtf18	1.30E-136	3.55753	0.18	0.013	2.68E-132	Prol Macs	Chtf18	0.10844
Prim1	0	3.55289	0.417	0.042	0	Prol Macs	Prim1	0.311026
Timeless	0	3.55287	0.451	0.045	0	Prol Macs	Timeless	0.340881
Cdca5	3.04E-203	3.54685	0.286	0.029	6.30E-199	Prol Macs	Cdca5	0.193235
Rrm1	0	3.53182	0.78	0.16	0	Prol Macs	Rrm1	0.885544
Lig1	0	3.52765	0.744	0.156	0	Prol Macs	Lig1	0.861189
Ccnb2	2.45E-303	3.52645	0.429	0.052	5.07E-299	Prol Macs	Ccnb2	0.431661
Mcm7	0	3.51712	0.725	0.126	0	Prol Macs	Mcm7	0.723482
Hist1h2bj	2.58E-97	3.48181	0.139	0.013	5.33E-93	Prol Macs	Hist1h2bj	0.101757
E2f2	4.24E-189	3.46267	0.268	0.027	8.78E-185	Prol Macs	E2f2	0.227605
BC055324	2.40E-168	3.45516	0.225	0.018	4.96E-164	Prol Macs	BC055324	0.141202
Dnph1	2.37E-120	3.44838	0.17	0.016	4.90E-116	Prol Macs	Dnph1	0.0892256
Chaf1a	0	3.44593	0.493	0.061	0	Prol Macs	Chaf1a	0.409375
Ung	1.08E-175	3.4301	0.257	0.028	2.23E-171	Prol Macs	Ung	0.209708
Mcm6	0	3.40837	0.636	0.11	0	Prol Macs	Mcm6	0.660859
Tacc3	0	3.40339	0.574	0.081	0	Prol Macs	Tacc3	0.494394
Cdc25b	5.46E-145	3.3825	0.214	0.023	1.13E-140	Prol Macs	Cdc25b	0.172031
Hist1h1d	3.12E-145	3.36051	0.222	0.026	6.46E-141	Prol Macs	Hist1h1d	0.200204
Hirip3	3.89E-231	3.34965	0.338	0.039	8.05E-227	Prol Macs	Hirip3	0.246846
Cdc6	3.40E-181	3.34335	0.275	0.033	7.03E-177	Prol Macs	Cdc6	0.194982
Lmnb1	0	3.34229	0.808	0.18	0	Prol Macs	Lmnb1	0.917827
Mcm2	0	3.34086	0.616	0.091	0	Prol Macs	Mcm2	0.556467
H2afx	0	3.34057	0.585	0.146	0	Prol Macs	H2afx	0.731168
Cenps	3.73E-223	3.32412	0.316	0.033	7.72E-219	Prol Macs	Cenps	0.208848
Tedc1	2.68E-80	3.27446	0.109	0.008	5.54E-76	Prol Macs	Tedc1	0.0606921
Cenpp	3.71E-290	3.26304	0.432	0.056	7.67E-286	Prol Macs	Cenpp	0.496333
Cdc7	3.38E-114	3.24904	0.161	0.014	6.99E-110	Prol Macs	Cdc7	0.100799
Ube2t	5.47E-179	3.24898	0.254	0.025	1.13E-174	Prol Macs	Ube2t	0.172924
Plk4	1.40E-238	3.19479	0.353	0.042	2.89E-234	Prol Macs	Plk4	0.277042
Wee1	4.65E-169	3.19353	0.239	0.022	9.63E-165	Prol Macs	Wee1	0.142122
Wdhd1	1.19E-282	3.18127	0.443	0.067	2.46E-278	Prol Macs	Wdhd1	0.36104
Zgrf1	2.01E-242	3.1497	0.359	0.043	4.16E-238	Prol Macs	Zgrf1	0.280253
Smc2	0	3.14274	0.755	0.198	0	Prol Macs	Smc2	0.877638
Ccne1	6.50E-144	3.13178	0.234	0.031	1.35E-139	Prol Macs	Ccne1	0.198467
Cenpu	7.04E-194	3.11527	0.292	0.034	1.46E-189	Prol Macs	Cenpu	0.198467
Cenpa	9.56E-241	3.07463	0.482	0.121	1.98E-236	Prol Macs	Cenpa	0.58582
Hist1h1e	1.73E-157	3.0576	0.428	0.14	3.59E-153	Prol Macs	Hist1h1e	0.771686
Dut	0	3.0523	0.577	0.123	0	Prol Macs	Dut	0.620628
Mad2l1	3.29E-302	3.02027	0.472	0.072	6.81E-298	Prol Macs	Mad2l1	0.345396
Tonsl	9.15E-115	3.01897	0.174	0.018	1.89E-110	Prol Macs	Tonsl	0.100799
Suv39h2	1.34E-69	2.97804	0.115	0.014	2.77E-65	Prol Macs	Suv39h2	0.0626863
Net1	8.29E-104	2.94752	0.161	0.018	1.71E-99	Prol Macs	Net1	0.0901952
Mcm4	0	2.94314	0.586	0.112	0	Prol Macs	Mcm4	0.50405
Mcm8	1.21E-147	2.93707	0.237	0.03	2.51E-143	Prol Macs	Mcm8	0.143042
Hmgb2	0	2.93528	0.984	0.693	0	Prol Macs	Hmgb2	2.18402
Rfc4	7.74E-286	2.92359	0.459	0.072	1.60E-281	Prol Macs	Rfc4	0.329504
Cenpw	2.59E-228	2.91692	0.365	0.051	5.36E-224	Prol Macs	Cenpw	0.230136
2810408I11Rik	6.69E-115	2.91611	0.187	0.024	1.38E-110	Prol Macs	2810408I11Rik	0.129158
Arhgef39	3.35E-81	2.91217	0.133	0.017	6.93E-77	Prol Macs	Arhgef39	0.0755525
Rmi2	8.34E-229	2.90876	0.384	0.061	1.73E-224	Prol Macs	Rmi2	0.293783
Brip1	4.34E-304	2.90679	0.57	0.138	8.98E-300	Prol Macs	Brip1	0.659215
Hist1h3e	3.90E-83	2.90349	0.152	0.024	8.06E-79	Prol Macs	Hist1h3e	0.128226
Pold1	1.51E-274	2.88173	0.451	0.072	3.12E-270	Prol Macs	Pold1	0.320308
Rpa2	2.07E-297	2.8748	0.506	0.094	4.28E-293	Prol Macs	Rpa2	0.387301
Spdl1	1.46E-200	2.87456	0.325	0.045	3.01E-196	Prol Macs	Spdl1	0.230136
Hist2h2ac	2.16E-112	2.87178	0.223	0.042	4.46E-108	Prol Macs	Hist2h2ac	0.227605
Gins2	2.87E-274	2.86865	0.462	0.079	5.95E-270	Prol Macs	Gins2	0.350638
Blm	3.28E-234	2.85315	0.397	0.064	6.79E-230	Prol Macs	Blm	0.288234
Cenpq	1.40E-191	2.84863	0.316	0.045	2.90E-187	Prol Macs	Cenpq	0.210568
Rad18	2.47E-258	2.84272	0.433	0.071	5.12E-254	Prol Macs	Rad18	0.33179
Mms22l	0	2.83342	0.553	0.107	0	Prol Macs	Mms22l	0.496333
Nrm	1.00E-167	2.8226	0.29	0.045	2.08E-163	Prol Macs	Nrm	0.196726
Rad51b	0	2.82011	0.725	0.294	0	Prol Macs	Rad51b	1.29857
Ska2	1.35E-122	2.80973	0.214	0.031	2.79E-118	Prol Macs	Ska2	0.164862
Cdt1	0	2.79853	0.556	0.118	0	Prol Macs	Cdt1	0.508525
Tk1	0	2.7933	0.791	0.261	0	Prol Macs	Tk1	1.00653
Hist1h4c	2.21E-72	2.78762	0.126	0.018	4.58E-68	Prol Macs	Hist1h4c	0.100799
Wdr90	1.35E-90	2.7755	0.147	0.018	2.79E-86	Prol Macs	Wdr90	0.0979178
Nup210	8.08E-168	2.75216	0.284	0.041	1.67E-163	Prol Macs	Nup210	0.16666
Zranb3	1.80E-156	2.74988	0.289	0.049	3.72E-152	Prol Macs	Zranb3	0.227605
Mis18bp1	3.28E-215	2.74759	0.413	0.084	6.78E-211	Prol Macs	Mis18bp1	0.39733
Cks2	0	2.7177	0.657	0.196	0	Prol Macs	Cks2	0.725537
Gpsm2	1.45E-120	2.70599	0.221	0.035	3.00E-116	Prol Macs	Gpsm2	0.139358
Mki67	0	2.70209	0.776	0.359	0	Prol Macs	Mki67	1.39191
Atad5	0	2.67231	0.587	0.131	0	Prol Macs	Atad5	0.543002
Cdkn2c	3.72E-153	2.65306	0.311	0.063	7.69E-149	Prol Macs	Cdkn2c	0.241029
Kif18a	2.11E-130	2.64801	0.229	0.034	4.36E-126	Prol Macs	Kif18a	0.160356
Tipin	3.27E-285	2.6219	0.543	0.124	6.77E-281	Prol Macs	Tipin	0.488555
Cep128	0	2.6189	0.689	0.194	0	Prol Macs	Cep128	0.781928
Cks1b	0	2.61377	0.722	0.184	0	Prol Macs	Cks1b	0.621768
Atad2	0	2.59001	0.82	0.354	0	Prol Macs	Atad2	1.11201
Haus4	2.26E-252	2.57631	0.463	0.089	4.69E-248	Prol Macs	Haus4	0.342388
Dnajc9	0	2.57262	0.578	0.123	0	Prol Macs	Dnajc9	0.462184
Ndc1	3.22E-271	2.56472	0.508	0.107	6.66E-267	Prol Macs	Ndc1	0.391612
Kif24	3.03E-209	2.55799	0.397	0.075	6.26E-205	Prol Macs	Kif24	0.337103
Cbx5	0	2.5502	0.787	0.285	0	Prol Macs	Cbx5	0.947867
Slfn9	2.26E-283	2.54984	0.595	0.162	4.68E-279	Prol Macs	Slfn9	0.639268
Dsn1	1.48E-92	2.51817	0.166	0.025	3.07E-88	Prol Macs	Dsn1	0.101757
Ezh2	0	2.51788	0.784	0.299	0	Prol Macs	Ezh2	0.930453
Wdr76	2.37E-204	2.51179	0.412	0.085	4.91E-200	Prol Macs	Wdr76	0.341635
Mcm3	0	2.48487	0.818	0.31	0	Prol Macs	Mcm3	0.898582
Mbnl3	1.35E-50	2.48208	0.101	0.017	2.79E-46	Prol Macs	Mbnl3	0.0824124
Zcwpw1	5.97E-122	2.4795	0.242	0.045	1.24E-117	Prol Macs	Zcwpw1	0.175597
Rfc5	2.18E-269	2.47679	0.528	0.121	4.52E-265	Prol Macs	Rfc5	0.422667
Gen1	3.92E-147	2.47676	0.283	0.05	8.12E-143	Prol Macs	Gen1	0.214855
Hist1h4d	8.99E-122	2.47663	0.321	0.089	1.86E-117	Prol Macs	Hist1h4d	0.355852
Trim59	1.07E-60	2.47643	0.101	0.013	2.21E-56	Prol Macs	Trim59	0.0566918
Rnf227	2.26E-72	2.46752	0.142	0.024	4.68E-68	Prol Macs	Rnf227	0.0901952
Syce2	4.34E-303	2.45867	0.604	0.155	8.98E-299	Prol Macs	Syce2	0.502768
Nsl1	2.92E-190	2.45415	0.374	0.073	6.05E-186	Prol Macs	Nsl1	0.274627
Pola1	0	2.45179	0.859	0.384	0	Prol Macs	Pola1	1.22253
Tubb4b	7.90E-282	2.41648	0.731	0.327	1.64E-277	Prol Macs	Tubb4b	0.929617
Bora	3.66E-121	2.37586	0.264	0.055	7.58E-117	Prol Macs	Bora	0.199336
Lmnb2	3.50E-136	2.36842	0.272	0.05	7.25E-132	Prol Macs	Lmnb2	0.161259
Poc1a	9.14E-189	2.36322	0.389	0.082	1.89E-184	Prol Macs	Poc1a	0.265724
Gins1	2.13E-186	2.34408	0.4	0.089	4.40E-182	Prol Macs	Gins1	0.296152
Ccdc14	6.00E-67	2.34157	0.135	0.024	1.24E-62	Prol Macs	Ccdc14	0.0794782
Smc4	0	2.33587	0.856	0.487	0	Prol Macs	Smc4	1.2698
Fen1	6.22E-270	2.31744	0.586	0.165	1.29E-265	Prol Macs	Fen1	0.512979
Incenp	1.27E-243	2.28373	0.682	0.301	2.63E-239	Prol Macs	Incenp	0.841269
Prim2	4.02E-298	2.26848	0.677	0.217	8.33E-294	Prol Macs	Prim2	0.645405
Hist1h4h	4.52E-48	2.26428	0.102	0.019	9.36E-44	Prol Macs	Hist1h4h	0.0666628
Ccdc15	3.20E-86	2.22629	0.172	0.03	6.63E-82	Prol Macs	Ccdc15	0.100799
Orc6	5.76E-211	2.22521	0.481	0.123	1.19E-206	Prol Macs	Orc6	0.36987
Rfc3	4.50E-246	2.20387	0.568	0.16	9.31E-242	Prol Macs	Rfc3	0.440575
Dbf4	2.14E-196	2.19732	0.474	0.129	4.42E-192	Prol Macs	Dbf4	0.390177
Bub1b	6.36E-216	2.18486	0.554	0.178	1.32E-211	Prol Macs	Bub1b	0.493099
Shmt1	5.11E-96	2.15909	0.235	0.055	1.06E-91	Prol Macs	Shmt1	0.155828
Ctdspl	3.60E-55	2.14145	0.134	0.03	7.45E-51	Prol Macs	Ctdspl	0.107488
Slc43a3	3.29E-207	2.13539	0.48	0.122	6.81E-203	Prol Macs	Slc43a3	0.346147
Fancm	5.23E-100	2.12811	0.216	0.043	1.08E-95	Prol Macs	Fancm	0.153102
Topbp1	0	2.12323	0.754	0.282	0	Prol Macs	Topbp1	0.718841
Spata24	5.07E-80	2.09749	0.178	0.036	1.05E-75	Prol Macs	Spata24	0.0921314
Nasp	0	2.08962	0.836	0.365	0	Prol Macs	Nasp	0.938369
Hist1h2ac	1.87E-45	2.08483	0.139	0.039	3.87E-41	Prol Macs	Hist1h2ac	0.16666
Haus1	1.29E-115	2.0837	0.279	0.065	2.67E-111	Prol Macs	Haus1	0.170244
Ddx11	7.16E-92	2.07541	0.236	0.058	1.48E-87	Prol Macs	Ddx11	0.145796
Foxd2os	1.63E-59	2.05478	0.147	0.034	3.37E-55	Prol Macs	Foxd2os	0.105581
Gins3	2.59E-85	2.05468	0.19	0.038	5.37E-81	Prol Macs	Gins3	0.117911
Mis18a	2.14E-137	2.05395	0.347	0.089	4.42E-133	Prol Macs	Mis18a	0.23769
Trip13	4.22E-142	2.04514	0.321	0.07	8.73E-138	Prol Macs	Trip13	0.216564
Gm17092	7.87E-67	2.04414	0.159	0.035	1.63E-62	Prol Macs	Gm17092	0.0950288
Lsm2	0	2.02921	0.741	0.268	0	Prol Macs	Lsm2	0.654265
Metrn	2.01E-104	2.0151	0.256	0.06	4.15E-100	Prol Macs	Metrn	0.15128
Mtbp	2.12E-89	1.99617	0.23	0.057	4.39E-85	Prol Macs	Mtbp	0.159452
Nup43	3.61E-116	1.97287	0.291	0.071	7.47E-112	Prol Macs	Nup43	0.183573
Cdkn2d	5.05E-74	1.95639	0.247	0.079	1.05E-69	Prol Macs	Cdkn2d	0.211427
Kpna2	4.70E-64	1.95549	0.18	0.047	9.73E-60	Prol Macs	Kpna2	0.138435
Haspin	1.78E-92	1.94188	0.255	0.067	3.69E-88	Prol Macs	Haspin	0.180921
Ccdc34	1.34E-242	1.94098	0.65	0.233	2.78E-238	Prol Macs	Ccdc34	0.589944
Ncapd3	2.05E-198	1.93168	0.579	0.205	4.24E-194	Prol Macs	Ncapd3	0.510436
Selenoh	0	1.91428	0.789	0.326	0	Prol Macs	Selenoh	0.784351
Chaf1b	1.90E-109	1.90158	0.324	0.096	3.93E-105	Prol Macs	Chaf1b	0.213142
Aaas	7.77E-119	1.89608	0.315	0.081	1.61E-114	Prol Macs	Aaas	0.188855
Tubb5	0	1.88642	0.982	0.842	0	Prol Macs	Tubb5	1.95743
Enkd1	4.65E-44	1.88491	0.112	0.026	9.62E-40	Prol Macs	Enkd1	0.0676544
Rbl1	5.71E-195	1.86782	0.586	0.214	1.18E-190	Prol Macs	Rbl1	0.534959
Usp1	5.34E-275	1.85669	0.752	0.328	1.11E-270	Prol Macs	Usp1	0.728101
Rangap1	2.13E-281	1.85353	0.774	0.344	4.41E-277	Prol Macs	Rangap1	0.725537
Gmnn	0	1.84909	0.818	0.392	0	Prol Macs	Gmnn	0.870114
Dnmt1	3.02E-276	1.84273	0.783	0.375	6.25E-272	Prol Macs	Dnmt1	0.804477
Hist1h2be	1.35E-73	1.84066	0.235	0.071	2.80E-69	Prol Macs	Hist1h2be	0.208848
Ppil1	7.87E-157	1.83219	0.457	0.143	1.63E-152	Prol Macs	Ppil1	0.300088
Haus5	2.43E-89	1.81518	0.248	0.065	5.04E-85	Prol Macs	Haus5	0.157642
Tfap4	1.37E-42	1.80819	0.118	0.03	2.84E-38	Prol Macs	Tfap4	0.058694
Pcna	4.19E-276	1.80655	0.893	0.647	8.68E-272	Prol Macs	Pcna	1.333
Suv39h1	4.71E-109	1.7969	0.33	0.099	9.75E-105	Prol Macs	Suv39h1	0.209708
Nsd2	2.04E-235	1.79599	0.761	0.402	4.21E-231	Prol Macs	Nsd2	0.885106
Nup107	8.42E-132	1.78982	0.39	0.116	1.74E-127	Prol Macs	Nup107	0.252629
H2afv	1.25E-251	1.78656	0.795	0.429	2.59E-247	Prol Macs	H2afv	0.856697
Dtymk	4.42E-218	1.77645	0.657	0.27	9.14E-214	Prol Macs	Dtymk	0.589356
Tubg1	1.81E-108	1.75341	0.314	0.088	3.74E-104	Prol Macs	Tubg1	0.211427
Haus6	1.46E-140	1.74874	0.395	0.111	3.03E-136	Prol Macs	Haus6	0.267348
Slfn3	1.64E-40	1.74799	0.121	0.033	3.38E-36	Prol Macs	Slfn3	0.0576934
Tmpo	0	1.74713	0.93	0.637	0	Prol Macs	Tmpo	1.29393
Hist1h3d	4.49E-47	1.74592	0.16	0.05	9.29E-43	Prol Macs	Hist1h3d	0.134735
Atp10a	1.64E-98	1.74442	0.311	0.095	3.39E-94	Prol Macs	Atp10a	0.242695
Cenpl	1.54E-58	1.74071	0.188	0.056	3.19E-54	Prol Macs	Cenpl	0.114133
Tuba1b	0	1.7331	0.981	0.828	0	Prol Macs	Tuba1b	1.80186
Dek	0	1.73274	0.978	0.79	0	Prol Macs	Dek	1.67139
Nup85	4.23E-135	1.72991	0.395	0.117	8.75E-131	Prol Macs	Nup85	0.284251
AI506816	3.06E-202	1.72734	0.597	0.207	6.32E-198	Prol Macs	AI506816	0.456154
Psat1	3.01E-99	1.72635	0.308	0.091	6.24E-95	Prol Macs	Psat1	0.198467
Polh	3.28E-69	1.70912	0.214	0.061	6.79E-65	Prol Macs	Polh	0.145796
Arhgap11a	1.25E-153	1.70366	0.526	0.198	2.58E-149	Prol Macs	Arhgap11a	0.416393
Nmral1	1.15E-106	1.68409	0.357	0.117	2.37E-102	Prol Macs	Nmral1	0.252629
Gemin6	8.76E-63	1.67949	0.196	0.056	1.81E-58	Prol Macs	Gemin6	0.116968
Rhno1	5.80E-81	1.67531	0.268	0.083	1.20E-76	Prol Macs	Rhno1	0.174707
Hmgn2	1.87E-163	1.67044	0.581	0.242	3.87E-159	Prol Macs	Hmgn2	0.498912
E2f1	2.17E-138	1.66714	0.514	0.207	4.49E-134	Prol Macs	E2f1	0.423362
Zmynd19	3.66E-50	1.65633	0.171	0.053	7.58E-46	Prol Macs	Zmynd19	0.0950288
Ube2s	3.09E-218	1.65588	0.829	0.551	6.39E-214	Prol Macs	Ube2s	1.04419
Anp32e	8.30E-208	1.64969	0.721	0.354	1.72E-203	Prol Macs	Anp32e	0.68894
Msh6	1.34E-81	1.64715	0.271	0.084	2.77E-77	Prol Macs	Msh6	0.191485
Rttn	2.44E-116	1.64447	0.374	0.117	5.04E-112	Prol Macs	Rttn	0.26897
Nucks1	0	1.64267	0.972	0.755	0	Prol Macs	Nucks1	1.49456
Cep57l1	8.43E-107	1.6406	0.37	0.125	1.74E-102	Prol Macs	Cep57l1	0.273821
Ctps	4.24E-83	1.63891	0.261	0.077	8.77E-79	Prol Macs	Ctps	0.145796
Fanca	7.18E-125	1.63591	0.437	0.152	1.49E-120	Prol Macs	Fanca	0.294574
Dnaaf2	2.59E-85	1.63225	0.276	0.084	5.37E-81	Prol Macs	Dnaaf2	0.164862
Mphosph9	5.93E-107	1.63083	0.352	0.112	1.23E-102	Prol Macs	Mphosph9	0.23182
Rnf26	1.61E-102	1.62995	0.352	0.115	3.34E-98	Prol Macs	Rnf26	0.23434
Fam72a	5.19E-64	1.62164	0.194	0.053	1.07E-59	Prol Macs	Fam72a	0.13102
Exosc2	1.37E-65	1.61552	0.225	0.071	2.84E-61	Prol Macs	Exosc2	0.139358
9430015G10Rik	1.12E-41	1.60701	0.137	0.041	2.31E-37	Prol Macs	9430015G10Rik	0.0775173
Cbx3	1.44E-268	1.59843	0.826	0.421	2.98E-264	Prol Macs	Cbx3	0.755874
Lin54	2.87E-148	1.59806	0.536	0.209	5.94E-144	Prol Macs	Lin54	0.388021
Cep112	1.13E-37	1.57637	0.142	0.048	2.33E-33	Prol Macs	Cep112	0.107488
Pold2	7.46E-92	1.57608	0.342	0.12	1.54E-87	Prol Macs	Pold2	0.236854
Shmt2	6.50E-96	1.57194	0.335	0.111	1.35E-91	Prol Macs	Shmt2	0.208848
Lin9	3.01E-79	1.56691	0.265	0.082	6.24E-75	Prol Macs	Lin9	0.171138
Hjurp	1.93E-157	1.56637	0.627	0.285	4.00E-153	Prol Macs	Hjurp	0.558289
Sae1	8.49E-226	1.56335	0.763	0.379	1.76E-221	Prol Macs	Sae1	0.68894
Zfp367	8.35E-77	1.55596	0.305	0.111	1.73E-72	Prol Macs	Zfp367	0.208848
Zfp808	1.99E-88	1.55388	0.281	0.083	4.12E-84	Prol Macs	Zfp808	0.161259
Dctpp1	2.64E-176	1.54724	0.653	0.296	5.46E-172	Prol Macs	Dctpp1	0.546692
Aplf	5.20E-44	1.54321	0.137	0.038	1.08E-39	Prol Macs	Aplf	0.0892256
Nop56	3.60E-213	1.54227	0.741	0.351	7.45E-209	Prol Macs	Nop56	0.704789
Faap24	3.05E-60	1.54031	0.205	0.063	6.31E-56	Prol Macs	Faap24	0.124487
Nt5dc2	7.09E-76	1.539	0.278	0.093	1.47E-71	Prol Macs	Nt5dc2	0.173816
Cenpt	4.12E-67	1.53504	0.224	0.068	8.53E-63	Prol Macs	Cenpt	0.138435
Ppih	2.26E-120	1.52468	0.451	0.167	4.68E-116	Prol Macs	Ppih	0.31413
Hmgn1	1.39E-138	1.51891	0.587	0.275	2.88E-134	Prol Macs	Hmgn1	0.531849
Tex30	1.91E-93	1.51262	0.348	0.12	3.96E-89	Prol Macs	Tex30	0.23769
Ulbp1	4.58E-115	1.51132	0.497	0.212	9.49E-111	Prol Macs	Ulbp1	0.408671
Pfas	1.12E-59	1.50751	0.228	0.078	2.31E-55	Prol Macs	Pfas	0.145796
Slbp	6.52E-150	1.50532	0.654	0.334	1.35E-145	Prol Macs	Slbp	0.603376
Nfatc2ip	2.98E-64	1.49904	0.23	0.074	6.16E-60	Prol Macs	Nfatc2ip	0.143961
Hmgn5	1.41E-118	1.49539	0.439	0.16	2.91E-114	Prol Macs	Hmgn5	0.317995
Chek2	1.91E-122	1.49314	0.461	0.174	3.95E-118	Prol Macs	Chek2	0.321077
Exosc8	7.52E-183	1.49175	0.661	0.285	1.56E-178	Prol Macs	Exosc8	0.498912
Rtel1	7.93E-63	1.48869	0.217	0.068	1.64E-58	Prol Macs	Rtel1	0.116968
Ifrd2	3.76E-60	1.48833	0.219	0.071	7.78E-56	Prol Macs	Ifrd2	0.12355
Ranbp1	0	1.48477	0.969	0.77	0	Prol Macs	Ranbp1	1.54263
Nup155	9.62E-125	1.48214	0.478	0.181	1.99E-120	Prol Macs	Nup155	0.308692
Slc7a1	1.77E-70	1.48094	0.262	0.088	3.66E-66	Prol Macs	Slc7a1	0.213999
Cgas	4.71E-133	1.47199	0.538	0.229	9.74E-129	Prol Macs	Cgas	0.415694
Rpa1	1.34E-162	1.46898	0.651	0.307	2.77E-158	Prol Macs	Rpa1	0.545463
Mthfd2	1.52E-103	1.46895	0.443	0.179	3.15E-99	Prol Macs	Mthfd2	0.349143
Cdca7l	4.24E-77	1.46731	0.313	0.115	8.78E-73	Prol Macs	Cdca7l	0.213999
Rad21	8.49E-204	1.4663	0.79	0.461	1.76E-199	Prol Macs	Rad21	0.777064
Fxn	3.10E-72	1.46251	0.277	0.096	6.42E-68	Prol Macs	Fxn	0.164862
Pole2	1.29E-88	1.46193	0.348	0.126	2.67E-84	Prol Macs	Pole2	0.2335
Reep4	3.62E-84	1.46062	0.378	0.153	7.48E-80	Prol Macs	Reep4	0.241029
Vars	4.95E-188	1.45941	0.709	0.331	1.02E-183	Prol Macs	Vars	0.546692
Mbd4	2.21E-95	1.45863	0.375	0.138	4.57E-91	Prol Macs	Mbd4	0.279451
Cmc2	9.03E-121	1.45797	0.512	0.217	1.87E-116	Prol Macs	Cmc2	0.366935
Cdk2	5.59E-71	1.45218	0.3	0.112	1.16E-66	Prol Macs	Cdk2	0.201072
Srm	1.63E-91	1.4346	0.442	0.196	3.37E-87	Prol Macs	Srm	0.35213
Prps1	1.00E-64	1.43429	0.255	0.089	2.08E-60	Prol Macs	Prps1	0.152192
Tfdp1	7.49E-115	1.43259	0.513	0.225	1.55E-110	Prol Macs	Tfdp1	0.394475
H2afz	0	1.42957	0.995	0.951	0	Prol Macs	H2afz	2.39033
Nop58	5.73E-196	1.426	0.732	0.347	1.19E-191	Prol Macs	Nop58	0.649845
Nup37	6.01E-62	1.42511	0.258	0.094	1.24E-57	Prol Macs	Nup37	0.15492
Impdh2	3.77E-168	1.42412	0.702	0.355	7.80E-164	Prol Macs	Impdh2	0.603376
Slf1	3.69E-131	1.41417	0.545	0.23	7.64E-127	Prol Macs	Slf1	0.457497
Cenpo	2.00E-95	1.40949	0.382	0.14	4.13E-91	Prol Macs	Cenpo	0.265724
Dkc1	8.03E-156	1.40902	0.627	0.276	1.66E-151	Prol Macs	Dkc1	0.472816
Zfp101	9.45E-34	1.40222	0.121	0.038	1.96E-29	Prol Macs	Zfp101	0.0706235
Nup205	3.49E-118	1.4017	0.481	0.19	7.22E-114	Prol Macs	Nup205	0.347646
Abcb6	1.23E-34	1.39859	0.137	0.047	2.55E-30	Prol Macs	Abcb6	0.0745686
Ccp110	2.80E-27	1.39519	0.102	0.033	5.79E-23	Prol Macs	Ccp110	0.0486428
Lbr	1.16E-145	1.39439	0.642	0.311	2.41E-141	Prol Macs	Lbr	0.529978
Pola2	3.33E-106	1.39248	0.468	0.192	6.89E-102	Prol Macs	Pola2	0.350638
Rbmx2	1.80E-63	1.39182	0.245	0.083	3.73E-59	Prol Macs	Rbmx2	0.13195
Cdkn2aipnl	1.56E-127	1.39051	0.528	0.217	3.22E-123	Prol Macs	Cdkn2aipnl	0.353621
Dis3	2.14E-72	1.38851	0.301	0.11	4.42E-68	Prol Macs	Dis3	0.180036
Tagln2	2.05E-297	1.38425	0.934	0.631	4.24E-293	Prol Macs	Tagln2	1.33384
Paxip1	5.45E-77	1.38407	0.333	0.127	1.13E-72	Prol Macs	Paxip1	0.227605
Hmgb1	0	1.38019	0.987	0.889	0	Prol Macs	Hmgb1	1.86574
Cdc25a	4.29E-71	1.37837	0.316	0.123	8.88E-67	Prol Macs	Cdc25a	0.208848
Xndc1	1.25E-77	1.37138	0.329	0.123	2.58E-73	Prol Macs	Xndc1	0.222524
5730522E02Rik	3.19E-32	1.367	0.122	0.04	6.60E-28	Prol Macs	5730522E02Rik	0.122612
Pradc1	7.99E-72	1.3658	0.302	0.111	1.65E-67	Prol Macs	Pradc1	0.213999
Fasn	3.03E-67	1.35806	0.309	0.123	6.28E-63	Prol Macs	Fasn	0.2054
Psip1	2.71E-178	1.35076	0.753	0.417	5.61E-174	Prol Macs	Psip1	0.699007
Mdc1	3.38E-94	1.34641	0.439	0.185	6.99E-90	Prol Macs	Mdc1	0.315678
Grwd1	2.55E-46	1.34321	0.209	0.079	5.28E-42	Prol Macs	Grwd1	0.106535
Ran	0	1.34062	0.983	0.831	0	Prol Macs	Ran	1.62404
Anp32b	0	1.33707	0.996	0.914	0	Prol Macs	Anp32b	1.91491
Alyref	2.15E-179	1.33683	0.747	0.4	4.44E-175	Prol Macs	Alyref	0.649845
Rpa3	4.02E-67	1.33617	0.305	0.119	8.32E-63	Prol Macs	Rpa3	0.181806
Tmem107	1.54E-36	1.3328	0.142	0.047	3.19E-32	Prol Macs	Tmem107	0.0775173
Msh2	2.93E-59	1.33262	0.274	0.107	6.07E-55	Prol Macs	Msh2	0.183573
Ssrp1	2.21E-211	1.33247	0.834	0.521	4.57E-207	Prol Macs	Ssrp1	0.856697
Jpt2	5.14E-89	1.3288	0.419	0.176	1.06E-84	Prol Macs	Jpt2	0.281854
Cad	7.91E-51	1.32306	0.228	0.086	1.64E-46	Prol Macs	Cad	0.137511
A630089N07Rik	7.04E-71	1.32005	0.316	0.122	1.46E-66	Prol Macs	A630089N07Rik	0.224221
Vrk1	1.62E-159	1.31675	0.688	0.33	3.35E-155	Prol Macs	Vrk1	0.529978
Rdm1	4.26E-68	1.31645	0.344	0.147	8.81E-64	Prol Macs	Rdm1	0.2335
Haus3	3.70E-68	1.30235	0.304	0.116	7.66E-64	Prol Macs	Haus3	0.198467
Snrpd1	0	1.29534	0.943	0.702	0	Prol Macs	Snrpd1	1.18108
Ctc1	6.40E-80	1.29437	0.371	0.15	1.32E-75	Prol Macs	Ctc1	0.222524
Gstcd	2.81E-78	1.29332	0.328	0.119	5.81E-74	Prol Macs	Gstcd	0.214855
Nup35	2.06E-55	1.29283	0.259	0.101	4.27E-51	Prol Macs	Nup35	0.163963
Lyar	8.11E-143	1.29096	0.651	0.32	1.68E-138	Prol Macs	Lyar	0.527478
Rnaseh2a	2.87E-108	1.29017	0.521	0.234	5.94E-104	Prol Macs	Rnaseh2a	0.339372
Siva1	1.18E-178	1.28935	0.803	0.494	2.45E-174	Prol Macs	Siva1	0.808737
Fry	1.47E-93	1.28891	0.41	0.164	3.05E-89	Prol Macs	Fry	0.404433
Smc3	1.44E-167	1.28035	0.751	0.416	2.97E-163	Prol Macs	Smc3	0.663047
Fam92a	3.96E-29	1.2771	0.128	0.047	8.19E-25	Prol Macs	Fam92a	0.0853381
Palb2	2.99E-61	1.27445	0.287	0.112	6.18E-57	Prol Macs	Palb2	0.194109
Eif1ad	7.94E-141	1.27395	0.677	0.359	1.64E-136	Prol Macs	Eif1ad	0.579305
Ilf2	4.25E-86	1.2713	0.415	0.173	8.78E-82	Prol Macs	Ilf2	0.279451
Lsm11	4.79E-39	1.27122	0.153	0.051	9.92E-35	Prol Macs	Lsm11	0.0969558
Fam111a	0	1.27029	0.958	0.699	0	Prol Macs	Fam111a	1.24751
Timm8a1	1.92E-87	1.26854	0.41	0.168	3.97E-83	Prol Macs	Timm8a1	0.279451
Aarsd1	1.64E-122	1.26758	0.593	0.283	3.39E-118	Prol Macs	Aarsd1	0.429593
Slc12a8	3.78E-33	1.26735	0.148	0.055	7.82E-29	Prol Macs	Slc12a8	0.0882552
Gins4	3.01E-89	1.26384	0.447	0.197	6.22E-85	Prol Macs	Gins4	0.297728
Nemp2	1.80E-25	1.25843	0.115	0.043	3.72E-21	Prol Macs	Nemp2	0.072598
Dgcr8	1.71E-78	1.25582	0.39	0.164	3.55E-74	Prol Macs	Dgcr8	0.281854
Nemp1	7.75E-68	1.25459	0.317	0.126	1.60E-63	Prol Macs	Nemp1	0.201072
Pa2g4	1.25E-187	1.25373	0.823	0.515	2.58E-183	Prol Macs	Pa2g4	0.850373
Nup160	1.62E-90	1.25239	0.455	0.198	3.35E-86	Prol Macs	Nup160	0.326448
Itgb3bp	2.06E-45	1.25167	0.217	0.085	4.26E-41	Prol Macs	Itgb3bp	0.143042
Alg8	3.47E-91	1.25086	0.443	0.185	7.19E-87	Prol Macs	Alg8	0.283453
Hist1h4i	5.93E-61	1.24933	0.278	0.106	1.23E-56	Prol Macs	Hist1h4i	0.164862
Rif1	8.05E-128	1.24686	0.679	0.379	1.66E-123	Prol Macs	Rif1	0.597558
Cse1l	6.00E-130	1.24478	0.625	0.298	1.24E-125	Prol Macs	Cse1l	0.458839
Uck2	2.75E-39	1.24226	0.186	0.072	5.69E-35	Prol Macs	Uck2	0.132879
Zfp934	2.07E-86	1.24159	0.42	0.175	4.29E-82	Prol Macs	Zfp934	0.289029
Rfc2	1.59E-151	1.24028	0.737	0.417	3.30E-147	Prol Macs	Rfc2	0.68092
Alg6	1.01E-51	1.2378	0.248	0.097	2.10E-47	Prol Macs	Alg6	0.147627
Pole3	1.77E-120	1.23713	0.583	0.272	3.66E-116	Prol Macs	Pole3	0.393044
Ttf2	1.21E-62	1.23431	0.301	0.12	2.50E-58	Prol Macs	Ttf2	0.193235
Nup62	5.60E-86	1.23422	0.43	0.185	1.16E-81	Prol Macs	Nup62	0.310249
Pdss1	2.93E-93	1.22803	0.482	0.217	6.06E-89	Prol Macs	Pdss1	0.382972
Bex3	6.05E-58	1.22752	0.281	0.111	1.25E-53	Prol Macs	Bex3	0.2054
Sass6	2.10E-102	1.22749	0.512	0.225	4.35E-98	Prol Macs	Sass6	0.372066
Csrp2	4.87E-39	1.22354	0.172	0.063	1.01E-34	Prol Macs	Csrp2	0.110341
Slc7a5	2.70E-30	1.21762	0.122	0.042	5.58E-26	Prol Macs	Slc7a5	0.0646765
Jade1	1.27E-36	1.20509	0.185	0.073	2.63E-32	Prol Macs	Jade1	0.118853
Lsm5	3.84E-154	1.20184	0.729	0.39	7.94E-150	Prol Macs	Lsm5	0.600471
Hnrnpab	0	1.1935	0.976	0.79	0	Prol Macs	Hnrnpab	1.39244
Nolc1	1.02E-126	1.19182	0.665	0.346	2.11E-122	Prol Macs	Nolc1	0.540534
Cep152	8.61E-66	1.19148	0.339	0.141	1.78E-61	Prol Macs	Cep152	0.21571
Hat1	5.58E-213	1.17918	0.893	0.668	1.15E-208	Prol Macs	Hat1	1.07832
Hpf1	8.07E-145	1.17742	0.744	0.441	1.67E-140	Prol Macs	Hpf1	0.686274
Nup133	3.92E-73	1.17565	0.368	0.152	8.11E-69	Prol Macs	Nup133	0.241862
Xrcc6	1.22E-53	1.17458	0.279	0.115	2.53E-49	Prol Macs	Xrcc6	0.165761
Snrnp25	5.34E-71	1.16907	0.397	0.18	1.10E-66	Prol Macs	Snrnp25	0.255919
Pms2	4.30E-41	1.1681	0.222	0.093	8.89E-37	Prol Macs	Pms2	0.133807
Rnaseh2b	7.62E-123	1.16626	0.645	0.329	1.58E-118	Prol Macs	Rnaseh2b	0.493747
Spice1	8.82E-42	1.16273	0.196	0.075	1.83E-37	Prol Macs	Spice1	0.114133
Mthfd1	6.53E-61	1.15691	0.333	0.144	1.35E-56	Prol Macs	Mthfd1	0.23434
Arsb	1.80E-34	1.15429	0.136	0.047	3.72E-30	Prol Macs	Arsb	0.101757
Eri2	1.90E-26	1.15207	0.116	0.042	3.94E-22	Prol Macs	Eri2	0.0745686
G2e3	1.44E-53	1.15046	0.363	0.18	2.97E-49	Prol Macs	G2e3	0.250155
Fam122b	4.11E-30	1.15011	0.138	0.051	8.50E-26	Prol Macs	Fam122b	0.0784982
Rpgrip1l	6.43E-32	1.14848	0.148	0.056	1.33E-27	Prol Macs	Rpgrip1l	0.109391
Slc1a5	3.17E-57	1.14662	0.305	0.128	6.56E-53	Prol Macs	Slc1a5	0.196726
Pcnt	2.02E-99	1.1434	0.577	0.296	4.17E-95	Prol Macs	Pcnt	0.450763
Nxt1	4.04E-76	1.143	0.461	0.228	8.35E-72	Prol Macs	Nxt1	0.333311
Smco4	3.75E-31	1.14259	0.145	0.055	7.76E-27	Prol Macs	Smco4	0.0784982
Gar1	2.08E-71	1.14157	0.419	0.197	4.30E-67	Prol Macs	Gar1	0.277846
Alad	6.91E-52	1.1412	0.269	0.109	1.43E-47	Prol Macs	Alad	0.146712
1700025G04Rik	6.71E-97	1.14065	0.525	0.246	1.39E-92	Prol Macs	1700025G04Rik	0.457497
Nhp2	8.22E-177	1.14007	0.844	0.532	1.70E-172	Prol Macs	Nhp2	0.799245
Tdp2	4.71E-62	1.1337	0.357	0.16	9.74E-58	Prol Macs	Tdp2	0.22676
Alms1	2.56E-91	1.13177	0.533	0.265	5.31E-87	Prol Macs	Alms1	0.458839
Ptma	0	1.1292	1	0.997	0	Prol Macs	Ptma	3.2469
Zfand4	2.38E-49	1.12917	0.254	0.103	4.92E-45	Prol Macs	Zfand4	0.16666
Cdk4	6.11E-119	1.12612	0.684	0.391	1.27E-114	Prol Macs	Cdk4	0.566748
Tarsl2	1.36E-26	1.12598	0.153	0.065	2.81E-22	Prol Macs	Tarsl2	0.0921314
Cdk5rap2	5.50E-109	1.12336	0.647	0.36	1.14E-104	Prol Macs	Cdk5rap2	0.542385
Hsp90aa1	0	1.12332	0.994	0.953	0	Prol Macs	Hsp90aa1	2.18557
Ncaph2	1.08E-114	1.11936	0.68	0.388	2.22E-110	Prol Macs	Ncaph2	0.523087
Lsm3	2.30E-100	1.11897	0.581	0.294	4.77E-96	Prol Macs	Lsm3	0.419187
Timm50	2.21E-88	1.11329	0.524	0.266	4.58E-84	Prol Macs	Timm50	0.390895
Fancg	9.71E-29	1.11256	0.151	0.061	2.01E-24	Prol Macs	Fancg	0.0863114
Ckap5	1.64E-93	1.11045	0.716	0.502	3.39E-89	Prol Macs	Ckap5	0.789661
Set	0	1.11023	0.98	0.862	0	Prol Macs	Set	1.6076
A430005L14Rik	5.08E-73	1.10698	0.481	0.25	1.05E-68	Prol Macs	A430005L14Rik	0.343141
Ddx39	6.59E-117	1.10357	0.681	0.379	1.36E-112	Prol Macs	Ddx39	0.565544
Rbbp7	8.08E-147	1.10133	0.795	0.507	1.67E-142	Prol Macs	Rbbp7	0.748376
Dck	3.90E-119	1.0996	0.691	0.393	8.07E-115	Prol Macs	Dck	0.595221
Tmem238	5.05E-30	1.09789	0.159	0.065	1.04E-25	Prol Macs	Tmem238	0.0863114
Donson	2.44E-32	1.09615	0.164	0.065	5.05E-28	Prol Macs	Donson	0.0901952
Tmem109	1.79E-97	1.09403	0.607	0.328	3.71E-93	Prol Macs	Tmem109	0.468179
Magohb	6.79E-137	1.09067	0.752	0.439	1.41E-132	Prol Macs	Magohb	0.695838
Rpp30	1.08E-62	1.08976	0.354	0.156	2.23E-58	Prol Macs	Rpp30	0.212285
Tfdp2	1.07E-37	1.0873	0.227	0.1	2.22E-33	Prol Macs	Tfdp2	0.180036
Asf1a	1.79E-48	1.08629	0.268	0.113	3.70E-44	Prol Macs	Asf1a	0.160356
Ppat	5.06E-58	1.08614	0.34	0.152	1.05E-53	Prol Macs	Ppat	0.219974
Ybx3	1.54E-160	1.08479	0.843	0.55	3.19E-156	Prol Macs	Ybx3	0.876756
D030056L22Rik	4.81E-31	1.0842	0.173	0.072	9.95E-27	Prol Macs	D030056L22Rik	0.0911638
Etaa1	2.39E-47	1.08385	0.279	0.123	4.94E-43	Prol Macs	Etaa1	0.173816
Ccdc77	2.94E-54	1.07971	0.307	0.132	6.07E-50	Prol Macs	Ccdc77	0.199336
Rpp40	7.58E-22	1.07894	0.125	0.053	1.57E-17	Prol Macs	Rpp40	0.0765353
Gle1	1.47E-69	1.07268	0.419	0.193	3.04E-65	Prol Macs	Gle1	0.276238
Recql	2.16E-51	1.07185	0.303	0.134	4.47E-47	Prol Macs	Recql	0.170244
Ints7	8.57E-80	1.06995	0.529	0.273	1.77E-75	Prol Macs	Ints7	0.363255
Lsm8	1.97E-74	1.0698	0.471	0.23	4.08E-70	Prol Macs	Lsm8	0.325682
Wdr62	7.36E-72	1.06916	0.477	0.24	1.52E-67	Prol Macs	Wdr62	0.372066
Snrpa1	2.80E-111	1.06762	0.685	0.387	5.79E-107	Prol Macs	Snrpa1	0.549145
Ift27	2.29E-69	1.06675	0.443	0.218	4.74E-65	Prol Macs	Ift27	0.305572
Casp8ap2	5.99E-101	1.06562	0.67	0.389	1.24E-96	Prol Macs	Casp8ap2	0.572748
Aimp2	2.52E-60	1.06511	0.358	0.16	5.22E-56	Prol Macs	Aimp2	0.227605
Ankrd28	2.32E-37	1.06385	0.195	0.079	4.80E-33	Prol Macs	Ankrd28	0.139358
Tinf2	9.59E-42	1.06385	0.222	0.091	1.98E-37	Prol Macs	Tinf2	0.141202
Syne2	2.31E-42	1.06343	0.27	0.126	4.77E-38	Prol Macs	Syne2	0.179149
Hdac6	1.49E-20	1.06005	0.122	0.053	3.07E-16	Prol Macs	Hdac6	0.0666628
Tmem97	1.00E-64	1.05738	0.44	0.222	2.07E-60	Prol Macs	Tmem97	0.311026
Ankrd26	3.40E-41	1.05718	0.24	0.104	7.03E-37	Prol Macs	Ankrd26	0.168453
Uchl5	1.92E-117	1.05292	0.721	0.43	3.98E-113	Prol Macs	Uchl5	0.622906
Impa2	5.46E-55	1.05162	0.319	0.14	1.13E-50	Prol Macs	Impa2	0.196726
Terf1	1.41E-75	1.05138	0.519	0.273	2.92E-71	Prol Macs	Terf1	0.37717
6720489N17Rik	1.43E-37	1.04835	0.237	0.107	2.95E-33	Prol Macs	6720489N17Rik	0.14028
Pms1	2.58E-44	1.04675	0.255	0.111	5.35E-40	Prol Macs	Pms1	0.159452
Gm42031	1.22E-79	1.04641	0.664	0.443	2.53E-75	Prol Macs	Gm42031	0.795422
Rrp1b	1.77E-39	1.04194	0.233	0.101	3.66E-35	Prol Macs	Rrp1b	0.134735
Cep131	3.22E-20	1.0418	0.102	0.04	6.66E-16	Prol Macs	Cep131	0.0626863
Mrpl18	4.83E-199	1.04052	0.907	0.672	9.99E-195	Prol Macs	Mrpl18	1.01656
2700049A03Rik	4.44E-45	1.04003	0.254	0.109	9.19E-41	Prol Macs	2700049A03Rik	0.173816
Thop1	7.49E-31	1.03967	0.202	0.093	1.55E-26	Prol Macs	Thop1	0.129158
BC052040	7.00E-68	1.03894	0.447	0.222	1.45E-63	Prol Macs	BC052040	0.380075
Mis12	3.73E-58	1.03671	0.399	0.2	7.72E-54	Prol Macs	Mis12	0.290616
Paqr4	3.09E-35	1.0363	0.236	0.11	6.39E-31	Prol Macs	Paqr4	0.13009
Rfwd3	1.98E-97	1.03546	0.672	0.395	4.09E-93	Prol Macs	Rfwd3	0.584048
Rexo5	4.16E-23	1.03499	0.135	0.058	8.60E-19	Prol Macs	Rexo5	0.0911638
Tubgcp2	2.33E-56	1.03464	0.362	0.169	4.81E-52	Prol Macs	Tubgcp2	0.229293
Gm16091	9.50E-19	1.03272	0.11	0.047	1.96E-14	Prol Macs	Gm16091	0.0735838
Hspd1	2.84E-183	1.0324	0.927	0.714	5.87E-179	Prol Macs	Hspd1	1.16036
Myef2	3.93E-45	1.03203	0.316	0.156	8.13E-41	Prol Macs	Myef2	0.2054
Prpf4	2.57E-61	1.03117	0.387	0.18	5.32E-57	Prol Macs	Prpf4	0.242695
Smc1a	1.07E-187	1.03081	0.912	0.715	2.21E-183	Prol Macs	Smc1a	1.10396
Znhit3	5.55E-36	1.0305	0.216	0.095	1.15E-31	Prol Macs	Znhit3	0.134735
Usp37	2.35E-82	1.03047	0.592	0.333	4.87E-78	Prol Macs	Usp37	0.47809
Dna2	1.19E-33	1.02965	0.167	0.065	2.46E-29	Prol Macs	Dna2	0.10844
Mogs	6.06E-63	1.02728	0.42	0.206	1.25E-58	Prol Macs	Mogs	0.282654
Fkbp4	1.61E-82	1.02584	0.576	0.312	3.34E-78	Prol Macs	Fkbp4	0.434413
Ccdc138	3.15E-28	1.02524	0.168	0.073	6.53E-24	Prol Macs	Ccdc138	0.102714
Prdx4	1.52E-150	1.02303	0.845	0.597	3.14E-146	Prol Macs	Prdx4	0.971829
Gpatch4	5.77E-61	1.02213	0.385	0.18	1.19E-56	Prol Macs	Gpatch4	0.259198
Gnb1l	5.47E-20	1.02118	0.105	0.043	1.13E-15	Prol Macs	Gnb1l	0.0526754
Cep41	1.73E-18	1.01963	0.113	0.05	3.59E-14	Prol Macs	Cep41	0.0596935
Nsun5	2.85E-26	1.01656	0.146	0.061	5.90E-22	Prol Macs	Nsun5	0.0882552
Nsmce4a	2.12E-107	1.01649	0.664	0.366	4.39E-103	Prol Macs	Nsmce4a	0.514248
Apex1	8.42E-94	1.01471	0.645	0.378	1.74E-89	Prol Macs	Apex1	0.557074
Cacna1f	7.13E-30	1.01439	0.204	0.097	1.48E-25	Prol Macs	Cacna1f	0.149455
Nfyb	1.16E-42	1.01067	0.288	0.136	2.40E-38	Prol Macs	Nfyb	0.163963
Ruvbl2	1.37E-58	1.00903	0.383	0.182	2.84E-54	Prol Macs	Ruvbl2	0.240195
Pgp	4.44E-91	1.00872	0.635	0.369	9.19E-87	Prol Macs	Pgp	0.53558
Nedd1	4.73E-56	1.00863	0.357	0.164	9.79E-52	Prol Macs	Nedd1	0.225068
Slc16a1	2.32E-18	1.00535	0.12	0.055	4.80E-14	Prol Macs	Slc16a1	0.0556892
Platr25	1.81E-55	1.00417	0.399	0.199	3.75E-51	Prol Macs	Platr25	0.273821
Rangrf	4.32E-24	1.00403	0.142	0.062	8.94E-20	Prol Macs	Rangrf	0.0824124
Nme6	2.12E-39	1.00269	0.236	0.103	4.38E-35	Prol Macs	Nme6	0.141202
Mrpl49	1.35E-55	1.00246	0.395	0.199	2.78E-51	Prol Macs	Mrpl49	0.260016
Nap1l1	3.58E-256	0.995772	0.968	0.855	7.41E-252	Prol Macs	Nap1l1	1.46166
Elovl6	9.21E-19	0.991347	0.1	0.041	1.91E-14	Prol Macs	Elovl6	0.0506611
Haus7	7.61E-38	0.990806	0.224	0.096	1.57E-33	Prol Macs	Haus7	0.109391
Pck2	4.46E-30	0.989877	0.184	0.081	9.23E-26	Prol Macs	Pck2	0.105581
Thoc3	2.26E-62	0.989828	0.452	0.233	4.69E-58	Prol Macs	Thoc3	0.287439
Tamm41	1.26E-33	0.989498	0.197	0.085	2.60E-29	Prol Macs	Tamm41	0.106535
Arl6ip6	7.48E-55	0.988923	0.432	0.229	1.55E-50	Prol Macs	Arl6ip6	0.298515
Gpn3	4.38E-29	0.988761	0.209	0.101	9.06E-25	Prol Macs	Gpn3	0.134735
Cenpc1	5.95E-55	0.988383	0.46	0.258	1.23E-50	Prol Macs	Cenpc1	0.355109
Srsf7	1.27E-162	0.984857	0.884	0.638	2.63E-158	Prol Macs	Srsf7	0.916979
Ppid	3.46E-69	0.983042	0.519	0.286	7.16E-65	Prol Macs	Ppid	0.363255
Rnf219	5.10E-38	0.982848	0.275	0.135	1.06E-33	Prol Macs	Rnf219	0.141202
Pds5b	1.80E-91	0.982774	0.691	0.432	3.73E-87	Prol Macs	Pds5b	0.592879
Anapc5	9.11E-154	0.980643	0.867	0.623	1.88E-149	Prol Macs	Anapc5	0.8794
Fkbp3	7.91E-116	0.97797	0.755	0.479	1.64E-111	Prol Macs	Fkbp3	0.664685
Eri1	3.71E-83	0.97575	0.627	0.37	7.68E-79	Prol Macs	Eri1	0.487904
Orc2	6.90E-59	0.975509	0.44	0.224	1.43E-54	Prol Macs	Orc2	0.295363
Banf1	9.89E-164	0.975074	0.883	0.613	2.05E-159	Prol Macs	Banf1	0.90117
Lancl2	1.20E-26	0.973494	0.173	0.079	2.49E-22	Prol Macs	Lancl2	0.0950288
Tssc4	6.71E-55	0.973115	0.402	0.202	1.39E-50	Prol Macs	Tssc4	0.252629
Tbc1d31	7.81E-76	0.9729	0.546	0.293	1.62E-71	Prol Macs	Tbc1d31	0.430283
Smyd2	4.42E-26	0.972795	0.174	0.081	9.15E-22	Prol Macs	Smyd2	0.116968
Tbl2	2.07E-22	0.971944	0.152	0.071	4.28E-18	Prol Macs	Tbl2	0.101757
Mre11a	1.39E-63	0.971726	0.452	0.231	2.87E-59	Prol Macs	Mre11a	0.310249
Hnrnpr	7.08E-120	0.971371	0.789	0.525	1.46E-115	Prol Macs	Hnrnpr	0.732189
Umps	1.91E-65	0.970962	0.502	0.274	3.96E-61	Prol Macs	Umps	0.35882
Tubgcp6	9.37E-30	0.970949	0.179	0.078	1.94E-25	Prol Macs	Tubgcp6	0.126358
Cep89	5.25E-31	0.969704	0.199	0.09	1.09E-26	Prol Macs	Cep89	0.136587
Cdc23	2.15E-36	0.969704	0.231	0.104	4.44E-32	Prol Macs	Cdc23	0.154012
Prmt5	1.78E-42	0.967059	0.338	0.175	3.68E-38	Prol Macs	Prmt5	0.2335
Pop5	8.69E-60	0.966539	0.446	0.229	1.80E-55	Prol Macs	Pop5	0.316451
Mthfd1l	3.95E-54	0.96575	0.286	0.117	8.18E-50	Prol Macs	Mthfd1l	0.210568
Rad50	2.28E-115	0.96469	0.755	0.457	4.72E-111	Prol Macs	Rad50	0.633656
Uchl3	8.75E-69	0.962942	0.513	0.277	1.81E-64	Prol Macs	Uchl3	0.39376
Nme4	2.21E-16	0.962086	0.11	0.051	4.58E-12	Prol Macs	Nme4	0.0576934
Smpd4	4.03E-37	0.961697	0.269	0.13	8.35E-33	Prol Macs	Smpd4	0.169349
Nudt4	4.31E-63	0.959223	0.471	0.246	8.91E-59	Prol Macs	Nudt4	0.322615
Ttll12	6.19E-23	0.959046	0.169	0.081	1.28E-18	Prol Macs	Ttll12	0.0784982
Saal1	8.84E-28	0.958652	0.195	0.092	1.83E-23	Prol Macs	Saal1	0.104627
Zfp948	5.00E-25	0.957776	0.168	0.078	1.03E-20	Prol Macs	Zfp948	0.098879
Nthl1	6.58E-19	0.957711	0.126	0.058	1.36E-14	Prol Macs	Nthl1	0.0784982
Zw10	3.07E-36	0.954401	0.244	0.113	6.36E-32	Prol Macs	Zw10	0.138435
Nans	3.60E-89	0.953693	0.66	0.398	7.44E-85	Prol Macs	Nans	0.561318
Cntrob	3.66E-21	0.9518	0.161	0.079	7.58E-17	Prol Macs	Cntrob	0.0863114
Sms	5.04E-80	0.951374	0.585	0.328	1.04E-75	Prol Macs	Sms	0.471493
Ilf3	4.23E-71	0.948315	0.581	0.341	8.75E-67	Prol Macs	Ilf3	0.422667
Dpy30	4.55E-82	0.947522	0.598	0.332	9.41E-78	Prol Macs	Dpy30	0.435785
Pelp1	1.82E-63	0.945701	0.472	0.246	3.76E-59	Prol Macs	Pelp1	0.298515
Rnf168	1.17E-71	0.944177	0.55	0.302	2.42E-67	Prol Macs	Rnf168	0.37717
Rfc1	5.71E-113	0.943468	0.794	0.557	1.18E-108	Prol Macs	Rfc1	0.769232
Map3k20	4.26E-101	0.943295	0.7	0.411	8.82E-97	Prol Macs	Map3k20	0.600471
Paics	2.74E-85	0.942994	0.64	0.376	5.67E-81	Prol Macs	Paics	0.490505
Gemin2	2.32E-28	0.942143	0.174	0.077	4.80E-24	Prol Macs	Gemin2	0.0950288
Parp1	7.91E-80	0.941062	0.625	0.37	1.64E-75	Prol Macs	Parp1	0.500199
Utp20	2.01E-54	0.937926	0.42	0.218	4.17E-50	Prol Macs	Utp20	0.264096
E2f6	1.72E-25	0.937195	0.143	0.06	3.56E-21	Prol Macs	E2f6	0.0882552
Smyd4	7.70E-34	0.937046	0.228	0.106	1.59E-29	Prol Macs	Smyd4	0.159452
Mtap	4.53E-43	0.934251	0.326	0.164	9.37E-39	Prol Macs	Mtap	0.236854
Ipo5	2.45E-82	0.932744	0.676	0.432	5.06E-78	Prol Macs	Ipo5	0.566748
Pigf	6.11E-59	0.930942	0.437	0.221	1.26E-54	Prol Macs	Pigf	0.317223
Mrto4	6.01E-63	0.928799	0.494	0.266	1.24E-58	Prol Macs	Mrto4	0.337103
Tsr2	1.29E-21	0.927205	0.165	0.081	2.67E-17	Prol Macs	Tsr2	0.0911638
Larp7	1.62E-82	0.92426	0.61	0.338	3.35E-78	Prol Macs	Larp7	0.435099
Cdca4	1.79E-37	0.922992	0.268	0.128	3.70E-33	Prol Macs	Cdca4	0.158547
Mcph1	2.46E-51	0.922651	0.488	0.283	5.10E-47	Prol Macs	Mcph1	0.39376
Proser3	1.60E-16	0.921778	0.107	0.049	3.32E-12	Prol Macs	Proser3	0.0686451
Srsf3	4.93E-238	0.920743	0.973	0.865	1.02E-233	Prol Macs	Srsf3	1.48186
Stip1	3.66E-120	0.916817	0.786	0.499	7.58E-116	Prol Macs	Stip1	0.657568
Gart	3.40E-68	0.916292	0.561	0.323	7.03E-64	Prol Macs	Gart	0.417092
Tcerg1	9.88E-128	0.914982	0.838	0.578	2.04E-123	Prol Macs	Tcerg1	0.858047
Snrnp40	1.30E-83	0.913841	0.62	0.348	2.68E-79	Prol Macs	Snrnp40	0.460847
Idh3a	6.91E-66	0.913721	0.515	0.275	1.43E-61	Prol Macs	Idh3a	0.374257
Coq6	8.07E-24	0.91249	0.159	0.072	1.67E-19	Prol Macs	Coq6	0.0921314
Trmt61a	1.55E-21	0.912342	0.171	0.085	3.22E-17	Prol Macs	Trmt61a	0.105581
Ipo9	3.70E-76	0.911403	0.584	0.33	7.65E-72	Prol Macs	Ipo9	0.443983
Prmt1	1.78E-90	0.910171	0.691	0.429	3.69E-86	Prol Macs	Prmt1	0.570352
Ptrh2	9.63E-55	0.910048	0.448	0.241	1.99E-50	Prol Macs	Ptrh2	0.300088
Tsen15	7.45E-32	0.904954	0.239	0.115	1.54E-27	Prol Macs	Tsen15	0.120734
Cep295	2.27E-57	0.904283	0.438	0.227	4.69E-53	Prol Macs	Cep295	0.307133
Wdr77	2.63E-34	0.901869	0.281	0.144	5.44E-30	Prol Macs	Wdr77	0.168453
Psmg2	5.15E-49	0.901531	0.36	0.178	1.07E-44	Prol Macs	Psmg2	0.219123
Tmem209	1.55E-53	0.900905	0.393	0.195	3.21E-49	Prol Macs	Tmem209	0.253453
Lrrc40	1.56E-40	0.90061	0.323	0.164	3.23E-36	Prol Macs	Lrrc40	0.178262
Sgf29	2.32E-46	0.90013	0.336	0.163	4.81E-42	Prol Macs	Sgf29	0.196726
Ssna1	6.91E-76	0.899061	0.599	0.348	1.43E-71	Prol Macs	Ssna1	0.475457
Elp6	2.39E-21	0.894965	0.144	0.066	4.95E-17	Prol Macs	Elp6	0.0824124
Ddx27	6.85E-62	0.89469	0.543	0.314	1.42E-57	Prol Macs	Ddx27	0.381525
1700037H04Rik	2.84E-28	0.891907	0.215	0.105	5.87E-24	Prol Macs	1700037H04Rik	0.117911
Ubap2	2.39E-64	0.891703	0.582	0.354	4.95E-60	Prol Macs	Ubap2	0.440575
Kpnb1	1.92E-126	0.891058	0.844	0.575	3.98E-122	Prol Macs	Kpnb1	0.780471
Trim37	6.52E-53	0.891051	0.441	0.234	1.35E-48	Prol Macs	Trim37	0.289823
Mad1l1	6.62E-67	0.890314	0.542	0.298	1.37E-62	Prol Macs	Mad1l1	0.421277
Gm17268	5.30E-13	0.888542	0.114	0.061	1.10E-08	Prol Macs	Gm17268	0.114133
Trim28	5.35E-67	0.88732	0.595	0.353	1.11E-62	Prol Macs	Trim28	0.42475
Ddx51	2.34E-19	0.887122	0.151	0.075	4.83E-15	Prol Macs	Ddx51	0.0872837
Cinp	5.82E-48	0.886821	0.415	0.226	1.20E-43	Prol Macs	Cinp	0.277042
Ncl	8.99E-217	0.885384	0.986	0.912	1.86E-212	Prol Macs	Ncl	1.68702
Abraxas1	8.33E-24	0.885373	0.145	0.063	1.72E-19	Prol Macs	Abraxas1	0.0950288
Atad3a	1.53E-51	0.885175	0.44	0.234	3.16E-47	Prol Macs	Atad3a	0.288234
Snrpf	1.44E-141	0.884934	0.878	0.643	2.98E-137	Prol Macs	Snrpf	0.933794
U2af1	4.46E-124	0.884308	0.834	0.589	9.23E-120	Prol Macs	U2af1	0.783382
Tmx2	1.51E-49	0.882094	0.415	0.219	3.11E-45	Prol Macs	Tmx2	0.290616
Ints10	4.42E-41	0.881653	0.306	0.149	9.15E-37	Prol Macs	Ints10	0.185336
Mrps22	1.65E-34	0.879036	0.301	0.159	3.41E-30	Prol Macs	Mrps22	0.194109
Aldh18a1	3.01E-46	0.878688	0.39	0.207	6.22E-42	Prol Macs	Aldh18a1	0.295363
Rnps1	3.08E-83	0.877922	0.69	0.43	6.37E-79	Prol Macs	Rnps1	0.547306
Naa50	2.00E-145	0.87788	0.894	0.664	4.13E-141	Prol Macs	Naa50	0.953605
Pwp2	6.65E-19	0.877023	0.157	0.08	1.38E-14	Prol Macs	Pwp2	0.098879
Mlh1	1.07E-29	0.876749	0.211	0.1	2.22E-25	Prol Macs	Mlh1	0.13009
Emg1	3.09E-92	0.876251	0.734	0.473	6.39E-88	Prol Macs	Emg1	0.640387
Ftsj3	3.70E-60	0.874782	0.537	0.306	7.65E-56	Prol Macs	Ftsj3	0.376443
Srbd1	1.74E-58	0.874699	0.528	0.304	3.61E-54	Prol Macs	Srbd1	0.42058
Ndufaf2	8.44E-54	0.874067	0.462	0.253	1.75E-49	Prol Macs	Ndufaf2	0.331028
Ppan	1.90E-43	0.870833	0.382	0.204	3.94E-39	Prol Macs	Ppan	0.262466
Rrp12	1.11E-26	0.867481	0.206	0.101	2.29E-22	Prol Macs	Rrp12	0.120734
Anapc11	1.21E-114	0.86573	0.823	0.582	2.50E-110	Prol Macs	Anapc11	0.766279
Hnrnpd	6.15E-169	0.864771	0.94	0.792	1.27E-164	Prol Macs	Hnrnpd	1.21437
Pold3	1.55E-78	0.864244	0.654	0.404	3.21E-74	Prol Macs	Pold3	0.539298
Dars2	3.84E-36	0.864188	0.318	0.168	7.95E-32	Prol Macs	Dars2	0.239361
Nxt2	8.22E-29	0.863201	0.264	0.141	1.70E-24	Prol Macs	Nxt2	0.160356
Usp49	5.14E-19	0.86241	0.148	0.073	1.06E-14	Prol Macs	Usp49	0.10844
Xpo1	9.27E-112	0.860728	0.833	0.57	1.92E-107	Prol Macs	Xpo1	0.746367
Dbr1	2.83E-26	0.860462	0.204	0.101	5.85E-22	Prol Macs	Dbr1	0.106535
Exosc7	2.90E-58	0.859537	0.485	0.262	6.00E-54	Prol Macs	Exosc7	0.327977
Ppp2r5d	3.11E-36	0.856466	0.318	0.167	6.42E-32	Prol Macs	Ppp2r5d	0.199336
Nudc	1.96E-141	0.856174	0.899	0.714	4.05E-137	Prol Macs	Nudc	1.02763
Sacs	2.44E-23	0.85527	0.138	0.059	5.05E-19	Prol Macs	Sacs	0.0765353
Mrpl28	9.91E-89	0.855141	0.727	0.475	2.05E-84	Prol Macs	Mrpl28	0.610888
Ruvbl1	5.43E-56	0.854293	0.503	0.283	1.12E-51	Prol Macs	Ruvbl1	0.337103
Tcof1	3.36E-72	0.853484	0.63	0.376	6.95E-68	Prol Macs	Tcof1	0.456826
Atm	9.98E-66	0.851158	0.595	0.358	2.07E-61	Prol Macs	Atm	0.444663
Jpt1	1.20E-191	0.850795	0.981	0.884	2.48E-187	Prol Macs	Jpt1	1.45054
Rpia	9.16E-30	0.847874	0.244	0.123	1.90E-25	Prol Macs	Rpia	0.14028
Smc6	1.56E-124	0.847304	0.893	0.709	3.23E-120	Prol Macs	Smc6	1.0367
Rbbp4	1.78E-100	0.845789	0.815	0.594	3.69E-96	Prol Macs	Rbbp4	0.794464
Vegfb	4.43E-28	0.844271	0.226	0.112	9.17E-24	Prol Macs	Vegfb	0.142122
Rsl1d1	1.58E-77	0.843318	0.699	0.447	3.28E-73	Prol Macs	Rsl1d1	0.53558
Cacybp	3.26E-118	0.842973	0.852	0.622	6.74E-114	Prol Macs	Cacybp	0.832082
Ppp1r8	2.88E-35	0.842443	0.318	0.17	5.96E-31	Prol Macs	Ppp1r8	0.194982
Nde1	3.79E-42	0.841671	0.396	0.219	7.83E-38	Prol Macs	Nde1	0.265724
2410002F23Rik	1.13E-23	0.840564	0.189	0.094	2.34E-19	Prol Macs	2410002F23Rik	0.111291
Atic	1.29E-54	0.840099	0.547	0.333	2.68E-50	Prol Macs	Atic	0.405141
Helq	2.24E-16	0.838947	0.127	0.063	4.63E-12	Prol Macs	Helq	0.0666628
Zbed3	5.23E-18	0.838258	0.153	0.079	1.08E-13	Prol Macs	Zbed3	0.0979178
Adsl	1.77E-50	0.838193	0.462	0.255	3.67E-46	Prol Macs	Adsl	0.30479
AI662270	5.05E-146	0.838187	0.926	0.73	1.04E-141	Prol Macs	AI662270	1.05717
Cstf2	6.41E-24	0.837662	0.22	0.116	1.33E-19	Prol Macs	Cstf2	0.13195
Phf5a	7.02E-96	0.837635	0.75	0.505	1.45E-91	Prol Macs	Phf5a	0.66414
Serbp1	1.13E-266	0.837508	0.989	0.927	2.34E-262	Prol Macs	Serbp1	1.67577
Srsf2	5.09E-162	0.836873	0.941	0.762	1.05E-157	Prol Macs	Srsf2	1.1463
Vars2	2.68E-14	0.835624	0.107	0.052	5.54E-10	Prol Macs	Vars2	0.0516688
Zmym1	1.58E-26	0.835574	0.217	0.108	3.27E-22	Prol Macs	Zmym1	0.13102
Sema6b	4.17E-17	0.834548	0.121	0.057	8.62E-13	Prol Macs	Sema6b	0.0794782
Usp10	3.71E-46	0.832942	0.416	0.226	7.67E-42	Prol Macs	Usp10	0.26165
Map7d3	6.27E-22	0.832925	0.161	0.078	1.30E-17	Prol Macs	Map7d3	0.094064
Cdan1	4.82E-17	0.831979	0.12	0.056	9.98E-13	Prol Macs	Cdan1	0.0755525
Zwint	2.09E-57	0.831141	0.571	0.35	4.33E-53	Prol Macs	Zwint	0.425443
Sf3a3	6.59E-71	0.831019	0.648	0.395	1.36E-66	Prol Macs	Sf3a3	0.472816
Cep97	7.28E-14	0.830933	0.106	0.053	1.51E-09	Prol Macs	Cep97	0.0526754
Serf1	1.27E-37	0.830666	0.35	0.193	2.63E-33	Prol Macs	Serf1	0.220825
Paip2b	3.54E-18	0.829322	0.147	0.074	7.32E-14	Prol Macs	Paip2b	0.098879
Pop4	7.34E-40	0.828775	0.341	0.178	1.52E-35	Prol Macs	Pop4	0.213999
Polr1e	1.29E-14	0.828703	0.11	0.054	2.67E-10	Prol Macs	Polr1e	0.0666628
S100a10	1.29E-63	0.828137	0.469	0.243	2.68E-59	Prol Macs	S100a10	0.419187
Nol11	2.46E-55	0.827742	0.512	0.296	5.09E-51	Prol Macs	Nol11	0.353621
Wdr34	1.23E-14	0.826993	0.112	0.055	2.55E-10	Prol Macs	Wdr34	0.0556892
Taf5	8.80E-23	0.825069	0.177	0.087	1.82E-18	Prol Macs	Taf5	0.0979178
Gm4707	3.58E-14	0.824293	0.103	0.05	7.41E-10	Prol Macs	Gm4707	0.0566918
Hdac10	2.68E-16	0.824049	0.128	0.064	5.54E-12	Prol Macs	Hdac10	0.0735838
Timm9	8.86E-43	0.822798	0.379	0.204	1.83E-38	Prol Macs	Timm9	0.253453
Cct6a	1.15E-144	0.822423	0.921	0.732	2.38E-140	Prol Macs	Cct6a	1.08979
Fbxo45	6.85E-26	0.821702	0.257	0.14	1.42E-21	Prol Macs	Fbxo45	0.154012
Nsmce1	5.47E-62	0.821589	0.608	0.382	1.13E-57	Prol Macs	Nsmce1	0.489856
Akip1	4.53E-29	0.820871	0.235	0.116	9.36E-25	Prol Macs	Akip1	0.141202
Jazf1	1.96E-22	0.818445	0.208	0.112	4.06E-18	Prol Macs	Jazf1	0.173816
Wdr12	6.27E-52	0.817659	0.499	0.289	1.30E-47	Prol Macs	Wdr12	0.358079
Nudcd2	6.01E-55	0.817226	0.546	0.326	1.24E-50	Prol Macs	Nudcd2	0.409375
Prmt7	1.22E-32	0.816836	0.278	0.143	2.52E-28	Prol Macs	Prmt7	0.167557
L3mbtl2	1.15E-27	0.81585	0.235	0.12	2.38E-23	Prol Macs	L3mbtl2	0.143961
Rnf157	3.43E-41	0.814781	0.447	0.268	7.10E-37	Prol Macs	Rnf157	0.348395
Mrpl12	1.39E-110	0.814266	0.838	0.612	2.87E-106	Prol Macs	Mrpl12	0.796379
Eif2b1	3.28E-34	0.813851	0.313	0.166	6.79E-30	Prol Macs	Eif2b1	0.201072
Snrpe	1.48E-157	0.813562	0.935	0.766	3.07E-153	Prol Macs	Snrpe	1.10747
Brd8	3.36E-50	0.813222	0.58	0.379	6.95E-46	Prol Macs	Brd8	0.481372
Cnot6	2.15E-66	0.810857	0.656	0.421	4.45E-62	Prol Macs	Cnot6	0.52057
Naa10	9.45E-36	0.809819	0.324	0.172	1.96E-31	Prol Macs	Naa10	0.212285
Tfrc	4.66E-33	0.809416	0.331	0.185	9.64E-29	Prol Macs	Tfrc	0.23434
Npm3	1.18E-49	0.80891	0.474	0.269	2.45E-45	Prol Macs	Npm3	0.339372
Suz12	4.25E-88	0.80888	0.799	0.575	8.79E-84	Prol Macs	Suz12	0.775111
Nanp	1.40E-16	0.80804	0.133	0.066	2.90E-12	Prol Macs	Nanp	0.0646765
Pih1d1	5.25E-56	0.805788	0.581	0.359	1.09E-51	Prol Macs	Pih1d1	0.410783
2810006K23Rik	4.89E-34	0.805769	0.307	0.163	1.01E-29	Prol Macs	2810006K23Rik	0.2054
Npat	3.77E-43	0.80572	0.415	0.229	7.79E-39	Prol Macs	Npat	0.277846
Nup93	1.12E-46	0.805315	0.444	0.249	2.33E-42	Prol Macs	Nup93	0.289029
Lmf2	6.26E-30	0.804292	0.295	0.161	1.30E-25	Prol Macs	Lmf2	0.168453
Supt16	3.92E-117	0.803911	0.88	0.684	8.11E-113	Prol Macs	Supt16	0.900308
Smchd1	2.23E-171	0.802577	0.963	0.862	4.61E-167	Prol Macs	Smchd1	1.35758
C1qbp	6.44E-86	0.802463	0.791	0.574	1.33E-81	Prol Macs	C1qbp	0.757367
Tiam1	5.64E-16	0.801823	0.12	0.058	1.17E-11	Prol Macs	Tiam1	0.0686451
Wdr75	2.42E-43	0.801499	0.38	0.2	5.01E-39	Prol Macs	Wdr75	0.2335
Cby1	4.53E-18	0.801228	0.155	0.08	9.37E-14	Prol Macs	Cby1	0.0843638
Prps2	4.62E-42	0.801087	0.394	0.215	9.56E-38	Prol Macs	Prps2	0.253453
Prpf19	1.10E-73	0.800126	0.686	0.437	2.28E-69	Prol Macs	Prpf19	0.53558
Hspa14	3.57E-67	0.799612	0.656	0.416	7.38E-63	Prol Macs	Hspa14	0.492451
Golt1b	8.80E-39	0.79903	0.369	0.203	1.82E-34	Prol Macs	Golt1b	0.222524
Mrps11	3.43E-41	0.798579	0.425	0.247	7.11E-37	Prol Macs	Mrps11	0.269781
Srsf1	2.79E-84	0.797081	0.737	0.477	5.78E-80	Prol Macs	Srsf1	0.561923
Nop16	7.55E-33	0.797058	0.31	0.166	1.56E-28	Prol Macs	Nop16	0.163062
Dcaf15	1.35E-23	0.795107	0.218	0.115	2.80E-19	Prol Macs	Dcaf15	0.133807
Grk6	2.60E-63	0.791217	0.616	0.381	5.39E-59	Prol Macs	Grk6	0.489856
Itprip	2.22E-17	0.79028	0.139	0.069	4.59E-13	Prol Macs	Itprip	0.0784982
Tsr1	3.51E-27	0.789647	0.273	0.151	7.27E-23	Prol Macs	Tsr1	0.169349
Pole4	1.21E-60	0.787765	0.623	0.4	2.50E-56	Prol Macs	Pole4	0.490505
Snrpd2	6.38E-136	0.787566	0.903	0.733	1.32E-131	Prol Macs	Snrpd2	1.04307
Mtrr	2.49E-11	0.786611	0.102	0.054	5.16E-07	Prol Macs	Mtrr	0.0576934
Gnl3	2.03E-57	0.784753	0.578	0.353	4.21E-53	Prol Macs	Gnl3	0.459509
Polr3h	6.32E-20	0.783798	0.194	0.104	1.31E-15	Prol Macs	Polr3h	0.102714
Sfpq	3.05E-157	0.783652	0.961	0.816	6.31E-153	Prol Macs	Sfpq	1.20488
Tcp1	1.02E-119	0.783588	0.899	0.699	2.11E-115	Prol Macs	Tcp1	0.916979
Sf3b4	7.30E-43	0.78327	0.451	0.263	1.51E-38	Prol Macs	Sf3b4	0.289823
Mmgt1	2.95E-21	0.782854	0.202	0.108	6.10E-17	Prol Macs	Mmgt1	0.120734
Chn2	1.37E-36	0.781577	0.288	0.144	2.84E-32	Prol Macs	Chn2	0.252629
Snrpb	6.58E-171	0.78126	0.962	0.837	1.36E-166	Prol Macs	Snrpb	1.24812
Wdr74	3.00E-34	0.780868	0.353	0.2	6.20E-30	Prol Macs	Wdr74	0.21571
Rbmx	1.68E-38	0.779311	0.352	0.187	3.48E-34	Prol Macs	Rbmx	0.23434
Tceal9	1.27E-50	0.779211	0.582	0.372	2.64E-46	Prol Macs	Tceal9	0.464186
Gps1	1.02E-47	0.779201	0.486	0.285	2.10E-43	Prol Macs	Gps1	0.328741
Lin52	3.78E-50	0.778787	0.471	0.263	7.83E-46	Prol Macs	Lin52	0.352876
Lrrc59	5.42E-73	0.778476	0.735	0.505	1.12E-68	Prol Macs	Lrrc59	0.616629
Cep192	8.11E-65	0.778113	0.667	0.437	1.68E-60	Prol Macs	Cep192	0.561923
G3bp1	1.09E-150	0.777784	0.942	0.763	2.26E-146	Prol Macs	G3bp1	1.09867
Tfb1m	3.52E-11	0.776623	0.11	0.061	7.28E-07	Prol Macs	Tfb1m	0.0616897
Cep78	1.16E-33	0.776132	0.276	0.139	2.41E-29	Prol Macs	Cep78	0.157642
Cwf19l1	2.14E-20	0.775673	0.157	0.077	4.42E-16	Prol Macs	Cwf19l1	0.103671
Bzw2	1.93E-47	0.775326	0.447	0.249	3.99E-43	Prol Macs	Bzw2	0.322615
Ctdspl2	1.33E-51	0.774948	0.562	0.348	2.76E-47	Prol Macs	Ctdspl2	0.438525
Ddx56	5.94E-30	0.774575	0.31	0.174	1.23E-25	Prol Macs	Ddx56	0.185336
Hint1	1.07E-278	0.773117	0.992	0.966	2.22E-274	Prol Macs	Hint1	2.04472
Cmpk2	4.31E-23	0.772584	0.237	0.131	8.92E-19	Prol Macs	Cmpk2	0.152192
Tardbp	1.03E-93	0.772392	0.838	0.588	2.12E-89	Prol Macs	Tardbp	0.710016
Helb	7.83E-34	0.771443	0.31	0.164	1.62E-29	Prol Macs	Helb	0.204536
Cltb	1.20E-35	0.77075	0.387	0.223	2.48E-31	Prol Macs	Cltb	0.265724
Tmem129	6.06E-22	0.770738	0.185	0.093	1.25E-17	Prol Macs	Tmem129	0.098879
Rdx	2.99E-120	0.769515	0.895	0.692	6.18E-116	Prol Macs	Rdx	0.912731
Rnf126	5.14E-35	0.769087	0.339	0.185	1.06E-30	Prol Macs	Rnf126	0.196726
Yars	6.62E-35	0.768803	0.353	0.196	1.37E-30	Prol Macs	Yars	0.230136
Nudcd1	8.81E-26	0.768209	0.238	0.126	1.82E-21	Prol Macs	Nudcd1	0.15492
Alg13	3.16E-39	0.76771	0.422	0.245	6.53E-35	Prol Macs	Alg13	0.297728
Ak6	9.08E-55	0.767696	0.571	0.356	1.88E-50	Prol Macs	Ak6	0.428903
Nup188	3.57E-41	0.766451	0.388	0.21	7.39E-37	Prol Macs	Nup188	0.247674
5430416N02Rik	1.64E-13	0.76616	0.1	0.048	3.38E-09	Prol Macs	5430416N02Rik	0.0556892
Nudt1	4.28E-27	0.766119	0.255	0.135	8.85E-23	Prol Macs	Nudt1	0.155828
Taf1d	1.12E-63	0.765278	0.655	0.418	2.32E-59	Prol Macs	Taf1d	0.489856
Ppif	4.26E-25	0.764799	0.231	0.123	8.80E-21	Prol Macs	Ppif	0.143961
Srsf4	1.71E-60	0.764623	0.676	0.448	3.55E-56	Prol Macs	Srsf4	0.532472
Rbmxl1	6.80E-54	0.764284	0.538	0.313	1.41E-49	Prol Macs	Rbmxl1	0.362517
Smarcc1	2.67E-101	0.763526	0.867	0.664	5.53E-97	Prol Macs	Smarcc1	0.861189
Rpusd1	4.65E-16	0.761688	0.143	0.075	9.61E-12	Prol Macs	Rpusd1	0.0755525
Miip	5.94E-24	0.761658	0.294	0.176	1.23E-19	Prol Macs	Miip	0.18269
Exosc5	6.49E-61	0.761243	0.635	0.407	1.34E-56	Prol Macs	Exosc5	0.477432
Fntb	1.42E-24	0.761234	0.203	0.102	2.93E-20	Prol Macs	Fntb	0.143961
Mpp6	6.79E-92	0.760849	0.816	0.586	1.41E-87	Prol Macs	Mpp6	0.843097
Nudt5	3.38E-56	0.760491	0.612	0.385	7.00E-52	Prol Macs	Nudt5	0.440575
Zc3h8	2.65E-15	0.759353	0.15	0.082	5.48E-11	Prol Macs	Zc3h8	0.0979178
Ubl4a	6.17E-53	0.7592	0.537	0.319	1.28E-48	Prol Macs	Ubl4a	0.370603
Nelfcd	2.89E-28	0.758844	0.271	0.144	5.98E-24	Prol Macs	Nelfcd	0.162161
Ipo11	5.52E-43	0.758713	0.451	0.258	1.14E-38	Prol Macs	Ipo11	0.317223
Polr1a	1.04E-51	0.758255	0.522	0.306	2.15E-47	Prol Macs	Polr1a	0.363255
Med9	1.16E-37	0.757536	0.428	0.252	2.40E-33	Prol Macs	Med9	0.285049
Casp2	5.57E-25	0.757018	0.207	0.104	1.15E-20	Prol Macs	Casp2	0.125423
Cnbp	1.23E-131	0.756543	0.938	0.782	2.54E-127	Prol Macs	Cnbp	1.10957
Ube2e3	8.08E-46	0.756209	0.474	0.279	1.67E-41	Prol Macs	Ube2e3	0.361779
Ppa1	3.33E-48	0.755175	0.508	0.295	6.89E-44	Prol Macs	Ppa1	0.346896
Odc1	2.37E-48	0.752895	0.536	0.329	4.90E-44	Prol Macs	Odc1	0.402308
Cars	3.73E-30	0.752137	0.329	0.188	7.72E-26	Prol Macs	Cars	0.23266
Ebna1bp2	1.16E-55	0.751824	0.632	0.411	2.41E-51	Prol Macs	Ebna1bp2	0.465519
Tbrg4	9.00E-30	0.751509	0.309	0.172	1.86E-25	Prol Macs	Tbrg4	0.201939
Fam118a	4.40E-14	0.750208	0.113	0.057	9.11E-10	Prol Macs	Fam118a	0.0566918
Slc19a1	2.51E-11	0.750099	0.1	0.053	5.20E-07	Prol Macs	Slc19a1	0.0616897
Rnaseh2c	2.35E-91	0.749121	0.822	0.605	4.87E-87	Prol Macs	Rnaseh2c	0.787251
Sf3b3	8.20E-78	0.747034	0.766	0.529	1.70E-73	Prol Macs	Sf3b3	0.627447
Telo2	4.03E-26	0.746807	0.229	0.117	8.35E-22	Prol Macs	Telo2	0.143042
Nt5c3b	2.60E-17	0.746025	0.145	0.073	5.38E-13	Prol Macs	Nt5c3b	0.103671
Nop2	1.58E-25	0.745368	0.306	0.179	3.27E-21	Prol Macs	Nop2	0.180036
Twsg1	1.99E-25	0.744886	0.253	0.137	4.11E-21	Prol Macs	Twsg1	0.165761
Eftud2	9.15E-52	0.74486	0.593	0.374	1.89E-47	Prol Macs	Eftud2	0.426829
Skp2	2.23E-45	0.744704	0.458	0.256	4.62E-41	Prol Macs	Skp2	0.321077
Adk	2.22E-48	0.743818	0.522	0.313	4.59E-44	Prol Macs	Adk	0.455482
Cactin	4.09E-20	0.743046	0.191	0.102	8.45E-16	Prol Macs	Cactin	0.106535
Lsm6	1.99E-79	0.742405	0.756	0.512	4.12E-75	Prol Macs	Lsm6	0.620058
Prelid3b	4.46E-69	0.742084	0.726	0.503	9.23E-65	Prol Macs	Prelid3b	0.588768
Ankrd49	9.26E-29	0.741501	0.318	0.182	1.92E-24	Prol Macs	Ankrd49	0.207125
Snhg15	2.46E-11	0.741153	0.111	0.061	5.08E-07	Prol Macs	Snhg15	0.0656702
Cnot9	1.02E-33	0.740994	0.375	0.218	2.12E-29	Prol Macs	Cnot9	0.25674
Myg1	4.43E-34	0.740962	0.336	0.183	9.17E-30	Prol Macs	Myg1	0.214855
Pom121	7.03E-39	0.740399	0.453	0.27	1.46E-34	Prol Macs	Pom121	0.291409
Smyd5	1.50E-29	0.740336	0.286	0.155	3.09E-25	Prol Macs	Smyd5	0.180036
Sfxn1	3.33E-67	0.739972	0.71	0.478	6.90E-63	Prol Macs	Sfxn1	0.611464
Ftx	2.50E-31	0.739776	0.313	0.172	5.18E-27	Prol Macs	Ftx	0.245188
Lnpk	1.96E-32	0.739321	0.286	0.147	4.06E-28	Prol Macs	Lnpk	0.209708
Pomt1	5.39E-15	0.738701	0.158	0.088	1.11E-10	Prol Macs	Pomt1	0.0969558
Nme1	1.63E-101	0.738151	0.865	0.668	3.38E-97	Prol Macs	Nme1	0.925422
Tomm40	1.55E-66	0.736588	0.719	0.489	3.21E-62	Prol Macs	Tomm40	0.584639
B130055M24Rik	1.63E-18	0.736203	0.165	0.085	3.38E-14	Prol Macs	B130055M24Rik	0.0998392
U2af2	2.18E-72	0.736066	0.743	0.516	4.51E-68	Prol Macs	U2af2	0.603376
Nup153	9.82E-67	0.734812	0.691	0.458	2.03E-62	Prol Macs	Nup153	0.554032
Wrap53	2.72E-18	0.734484	0.148	0.074	5.64E-14	Prol Macs	Wrap53	0.0843638
Ybx1	0	0.734368	0.999	0.991	0	Prol Macs	Ybx1	2.50788
Sephs1	1.88E-33	0.733135	0.359	0.202	3.89E-29	Prol Macs	Sephs1	0.217418
Baz1b	2.74E-106	0.732982	0.919	0.765	5.67E-102	Prol Macs	Baz1b	1.0468
Cbx1	2.45E-76	0.732399	0.785	0.558	5.07E-72	Prol Macs	Cbx1	0.702165
Raly	1.60E-84	0.73186	0.81	0.613	3.30E-80	Prol Macs	Raly	0.758858
Ampd2	1.06E-20	0.731749	0.206	0.111	2.20E-16	Prol Macs	Ampd2	0.13195
Snhg4	2.27E-15	0.731427	0.179	0.102	4.70E-11	Prol Macs	Snhg4	0.107488
Rpf2	5.00E-50	0.731065	0.578	0.367	1.03E-45	Prol Macs	Rpf2	0.399466
Srrt	7.87E-58	0.73081	0.65	0.433	1.63E-53	Prol Macs	Srrt	0.488555
Ncbp1	7.24E-35	0.729391	0.394	0.23	1.50E-30	Prol Macs	Ncbp1	0.269781
Hp1bp3	7.31E-49	0.727434	0.703	0.522	1.51E-44	Prol Macs	Hp1bp3	0.647628
Idi1	7.44E-18	0.727427	0.187	0.102	1.54E-13	Prol Macs	Idi1	0.116968
Pdap1	4.63E-99	0.727088	0.869	0.671	9.59E-95	Prol Macs	Pdap1	0.896421
Eef1e1	4.53E-33	0.726508	0.345	0.192	9.38E-29	Prol Macs	Eef1e1	0.208848
Oser1	1.99E-37	0.726448	0.459	0.281	4.12E-33	Prol Macs	Oser1	0.300088
Ankrd54	2.12E-18	0.72573	0.155	0.078	4.38E-14	Prol Macs	Ankrd54	0.0853381
Gpaa1	9.20E-38	0.725483	0.432	0.252	1.90E-33	Prol Macs	Gpaa1	0.272207
Med4	3.92E-35	0.725386	0.37	0.205	8.11E-31	Prol Macs	Med4	0.207125
Sf3a2	1.47E-32	0.724905	0.352	0.199	3.04E-28	Prol Macs	Sf3a2	0.217418
Gtf3a	9.78E-48	0.723372	0.531	0.323	2.02E-43	Prol Macs	Gtf3a	0.3662
Pin1	1.69E-54	0.7233	0.62	0.398	3.50E-50	Prol Macs	Pin1	0.460847
Elof1	1.53E-66	0.723078	0.711	0.491	3.16E-62	Prol Macs	Elof1	0.57454
Nat10	4.33E-26	0.722219	0.26	0.141	8.96E-22	Prol Macs	Nat10	0.164862
Eif4a3	5.71E-60	0.721913	0.667	0.439	1.18E-55	Prol Macs	Eif4a3	0.519939
Cenpj	9.89E-25	0.721804	0.288	0.167	2.05E-20	Prol Macs	Cenpj	0.200204
Tdp1	6.43E-27	0.720795	0.251	0.133	1.33E-22	Prol Macs	Tdp1	0.148542
E130309D02Rik	6.30E-23	0.719116	0.249	0.14	1.30E-18	Prol Macs	E130309D02Rik	0.135661
Hnrnpa1	8.24E-120	0.71866	0.929	0.782	1.70E-115	Prol Macs	Hnrnpa1	1.10079
Ptges3	3.02E-142	0.718168	0.951	0.82	6.24E-138	Prol Macs	Ptges3	1.19882
Pbdc1	7.62E-54	0.717673	0.581	0.358	1.58E-49	Prol Macs	Pbdc1	0.447378
Abce1	3.10E-60	0.717264	0.686	0.463	6.41E-56	Prol Macs	Abce1	0.547919
Mars	3.54E-27	0.717263	0.286	0.158	7.34E-23	Prol Macs	Mars	0.186217
Pycrl	3.00E-33	0.716249	0.349	0.195	6.21E-29	Prol Macs	Pycrl	0.221675
Thyn1	5.47E-54	0.716045	0.606	0.376	1.13E-49	Prol Macs	Thyn1	0.421277
Mybbp1a	8.74E-62	0.715122	0.735	0.504	1.81E-57	Prol Macs	Mybbp1a	0.584639
Rad1	2.26E-14	0.714897	0.13	0.068	4.68E-10	Prol Macs	Rad1	0.0804572
Ttll5	9.50E-28	0.714583	0.281	0.155	1.97E-23	Prol Macs	Ttll5	0.201072
Icam2	4.61E-37	0.714152	0.396	0.227	9.55E-33	Prol Macs	Icam2	0.293783
BC035044	1.35E-72	0.713767	0.706	0.436	2.79E-68	Prol Macs	BC035044	0.612614
2024-09-11	6.06E-52	0.713506	0.481	0.269	1.25E-47	Prol Macs	2024-09-11	0.361779
Prmt3	2.94E-41	0.71269	0.461	0.275	6.07E-37	Prol Macs	Prmt3	0.339372
Ptbp1	8.46E-82	0.712304	0.81	0.562	1.75E-77	Prol Macs	Ptbp1	0.70269
Cenpx	4.76E-88	0.711935	0.849	0.665	9.85E-84	Prol Macs	Cenpx	0.862085
Uba2	2.25E-60	0.711627	0.672	0.442	4.65E-56	Prol Macs	Uba2	0.514248
Dus4l	1.91E-09	0.711399	0.108	0.063	3.95E-05	Prol Macs	Dus4l	0.0616897
Khsrp	4.69E-55	0.710825	0.654	0.428	9.71E-51	Prol Macs	Khsrp	0.464186
Akap1	1.75E-13	0.70925	0.13	0.07	3.61E-09	Prol Macs	Akap1	0.0755525
4930503L19Rik	2.55E-26	0.709066	0.25	0.132	5.28E-22	Prol Macs	4930503L19Rik	0.15128
Msh3	1.01E-40	0.70841	0.463	0.277	2.09E-36	Prol Macs	Msh3	0.333311
Cfap298	7.38E-18	0.708246	0.147	0.074	1.53E-13	Prol Macs	Cfap298	0.0765353
Ints5	4.03E-25	0.707194	0.26	0.142	8.34E-21	Prol Macs	Ints5	0.136587
Gtf3c5	2.04E-13	0.706944	0.106	0.053	4.22E-09	Prol Macs	Gtf3c5	0.0676544
Snu13	9.47E-99	0.706916	0.877	0.685	1.96E-94	Prol Macs	Snu13	0.940027
Idh2	1.03E-58	0.706824	0.68	0.458	2.13E-54	Prol Macs	Idh2	0.555858
Smn1	4.78E-44	0.706786	0.543	0.339	9.88E-40	Prol Macs	Smn1	0.366935
Eef1akmt4	1.42E-21	0.706619	0.242	0.137	2.94E-17	Prol Macs	Eef1akmt4	0.145796
Tpgs2	2.48E-19	0.70653	0.187	0.1	5.13E-15	Prol Macs	Tpgs2	0.109391
Rbm19	6.73E-22	0.705873	0.244	0.138	1.39E-17	Prol Macs	Rbm19	0.149455
Trmt2a	1.77E-36	0.705702	0.323	0.166	3.67E-32	Prol Macs	Trmt2a	0.195854
Sart3	1.79E-37	0.705127	0.45	0.27	3.71E-33	Prol Macs	Sart3	0.303225
Gpn1	9.16E-33	0.705122	0.343	0.189	1.89E-28	Prol Macs	Gpn1	0.241029
Lsm7	5.44E-41	0.70504	0.517	0.321	1.13E-36	Prol Macs	Lsm7	0.394475
Prkar2a	7.87E-61	0.704814	0.714	0.491	1.63E-56	Prol Macs	Prkar2a	0.56735
Ptcd3	7.95E-35	0.704131	0.403	0.235	1.64E-30	Prol Macs	Ptcd3	0.26491
Rbm14	2.53E-34	0.702371	0.398	0.23	5.23E-30	Prol Macs	Rbm14	0.246846
Prpf31	5.94E-58	0.702348	0.654	0.426	1.23E-53	Prol Macs	Prpf31	0.505331
Rrp15	4.39E-28	0.701748	0.309	0.175	9.08E-24	Prol Macs	Rrp15	0.197597
Pfdn6	3.71E-87	0.701641	0.838	0.621	7.68E-83	Prol Macs	Pfdn6	0.763811
Spout1	1.65E-28	0.701375	0.319	0.182	3.41E-24	Prol Macs	Spout1	0.189732
Ckap4	2.87E-28	0.701144	0.328	0.192	5.93E-24	Prol Macs	Ckap4	0.241029
Hnrnpa3	3.86E-187	0.701016	0.985	0.914	7.98E-183	Prol Macs	Hnrnpa3	1.5106
Stard7	3.20E-52	0.700951	0.615	0.391	6.63E-48	Prol Macs	Stard7	0.456826
Xrcc1	2.66E-30	0.700623	0.336	0.191	5.51E-26	Prol Macs	Xrcc1	0.210568
Mrpl42	3.18E-112	0.697934	0.916	0.73	6.58E-108	Prol Macs	Mrpl42	1.01886
Atf4	1.84E-51	0.697463	0.7	0.501	3.81E-47	Prol Macs	Atf4	0.640387
Cep57	1.33E-31	0.696039	0.42	0.259	2.75E-27	Prol Macs	Cep57	0.301658
Cd3eap	2.12E-29	0.69597	0.375	0.226	4.39E-25	Prol Macs	Cd3eap	0.25756
Nelfe	3.08E-34	0.695173	0.438	0.267	6.37E-30	Prol Macs	Nelfe	0.288234
Pithd1	8.43E-23	0.693923	0.264	0.151	1.74E-18	Prol Macs	Pithd1	0.170244
Hspa9	1.64E-86	0.693902	0.872	0.676	3.40E-82	Prol Macs	Hspa9	0.862981
Ppia	0	0.693782	1	0.996	0	Prol Macs	Ppia	2.97692
Lage3	1.13E-42	0.693366	0.518	0.322	2.34E-38	Prol Macs	Lage3	0.35956
Mrpl51	8.84E-90	0.692715	0.873	0.696	1.83E-85	Prol Macs	Mrpl51	0.902031
Tsn	3.15E-105	0.692695	0.895	0.727	6.52E-101	Prol Macs	Tsn	0.968613
Lsm4	1.73E-95	0.691013	0.877	0.685	3.57E-91	Prol Macs	Lsm4	0.894255
Spidr	1.84E-50	0.690937	0.624	0.413	3.80E-46	Prol Macs	Spidr	0.518678
Atpaf2	6.20E-19	0.690809	0.22	0.125	1.28E-14	Prol Macs	Atpaf2	0.125423
Mrpl47	1.99E-29	0.690036	0.334	0.191	4.12E-25	Prol Macs	Mrpl47	0.206263
Wdr46	1.28E-22	0.689762	0.263	0.151	2.64E-18	Prol Macs	Wdr46	0.145796
Ccdc82	1.13E-34	0.688533	0.403	0.235	2.33E-30	Prol Macs	Ccdc82	0.290616
Tars	5.74E-43	0.687829	0.503	0.306	1.19E-38	Prol Macs	Tars	0.339372
Eef1aknmt	1.08E-18	0.687825	0.184	0.099	2.24E-14	Prol Macs	Eef1aknmt	0.122612
Snrpg	3.66E-143	0.687754	0.951	0.818	7.57E-139	Prol Macs	Snrpg	1.22128
Eif3b	2.00E-83	0.687666	0.852	0.644	4.13E-79	Prol Macs	Eif3b	0.782898
Dynll2	3.86E-55	0.687392	0.707	0.493	7.99E-51	Prol Macs	Dynll2	0.566748
Cnpy4	3.64E-19	0.68709	0.219	0.124	7.52E-15	Prol Macs	Cnpy4	0.12355
Bcl2l12	8.05E-24	0.686635	0.26	0.145	1.67E-19	Prol Macs	Bcl2l12	0.159452
Cd300e	1.63E-76	0.685888	0.773	0.51	3.37E-72	Prol Macs	Cd300e	0.773645
Mical3	6.52E-15	0.684752	0.123	0.062	1.35E-10	Prol Macs	Mical3	0.0833886
Mgme1	1.49E-20	0.684201	0.22	0.122	3.09E-16	Prol Macs	Mgme1	0.143042
Hnrnpa2b1	4.86E-218	0.684151	0.998	0.966	1.01E-213	Prol Macs	Hnrnpa2b1	1.93333
Dele1	6.12E-24	0.683687	0.264	0.149	1.27E-19	Prol Macs	Dele1	0.174707
Dcps	7.77E-49	0.682319	0.561	0.344	1.61E-44	Prol Macs	Dcps	0.394475
Carnmt1	9.86E-35	0.682313	0.44	0.267	2.04E-30	Prol Macs	Carnmt1	0.298515
Fzr1	1.62E-25	0.682183	0.362	0.227	3.35E-21	Prol Macs	Fzr1	0.25098
Magoh	3.79E-67	0.680479	0.772	0.551	7.85E-63	Prol Macs	Magoh	0.691068
Scrib	3.60E-29	0.680447	0.343	0.197	7.45E-25	Prol Macs	Scrib	0.2054
Srsf10	3.42E-70	0.680146	0.778	0.542	7.07E-66	Prol Macs	Srsf10	0.639268
Psme3	1.14E-49	0.679471	0.591	0.372	2.36E-45	Prol Macs	Psme3	0.419187
Rbm17	8.04E-62	0.678696	0.72	0.504	1.66E-57	Prol Macs	Rbm17	0.588768
Smc5	1.88E-49	0.678412	0.641	0.426	3.89E-45	Prol Macs	Smc5	0.514882
Rbm10	1.62E-30	0.678283	0.386	0.234	3.36E-26	Prol Macs	Rbm10	0.260833
Dimt1	4.45E-20	0.678105	0.217	0.119	9.22E-16	Prol Macs	Dimt1	0.12355
Ahsa1	7.04E-58	0.677895	0.713	0.491	1.46E-53	Prol Macs	Ahsa1	0.578711
Mettl1	1.10E-25	0.677476	0.319	0.189	2.28E-21	Prol Macs	Mettl1	0.187097
Top3a	4.05E-22	0.676555	0.28	0.165	8.37E-18	Prol Macs	Top3a	0.168453
Them6	3.04E-15	0.676277	0.133	0.069	6.28E-11	Prol Macs	Them6	0.0706235
Ift80	6.46E-13	0.675567	0.125	0.068	1.34E-08	Prol Macs	Ift80	0.0959928
Hus1	1.46E-15	0.674878	0.145	0.076	3.02E-11	Prol Macs	Hus1	0.072598
Slc25a10	2.47E-33	0.674809	0.339	0.186	5.12E-29	Prol Macs	Slc25a10	0.201072
Wdr5	1.06E-30	0.674458	0.357	0.206	2.20E-26	Prol Macs	Wdr5	0.210568
Msl3	2.89E-30	0.674314	0.39	0.234	5.98E-26	Prol Macs	Msl3	0.277042
Haus2	7.08E-19	0.674083	0.188	0.101	1.46E-14	Prol Macs	Haus2	0.117911
Uck1	3.78E-17	0.673887	0.177	0.097	7.83E-13	Prol Macs	Uck1	0.115079
Cct3	8.44E-87	0.672428	0.887	0.699	1.75E-82	Prol Macs	Cct3	0.899877
Npm1	1.27E-173	0.671642	0.996	0.962	2.63E-169	Prol Macs	Npm1	1.93609
Cisd1	1.78E-44	0.671564	0.622	0.433	3.68E-40	Prol Macs	Cisd1	0.540534
Hdgf	2.12E-90	0.671144	0.875	0.704	4.39E-86	Prol Macs	Hdgf	0.90375
Itpr3	1.15E-23	0.67092	0.267	0.15	2.39E-19	Prol Macs	Itpr3	0.175597
Mrpl35	5.72E-50	0.669924	0.627	0.412	1.18E-45	Prol Macs	Mrpl35	0.469506
Kti12	2.34E-14	0.669739	0.166	0.095	4.84E-10	Prol Macs	Kti12	0.100799
Mtf2	2.72E-47	0.669729	0.567	0.353	5.62E-43	Prol Macs	Mtf2	0.419884
Mrpl16	1.29E-43	0.669067	0.543	0.341	2.66E-39	Prol Macs	Mrpl16	0.372797
Uevld	1.23E-21	0.668998	0.258	0.149	2.55E-17	Prol Macs	Uevld	0.171138
Sigmar1	1.90E-21	0.668952	0.304	0.187	3.94E-17	Prol Macs	Sigmar1	0.191485
Actn4	2.50E-62	0.66872	0.782	0.601	5.18E-58	Prol Macs	Actn4	0.702165
Cep83	7.60E-49	0.668609	0.621	0.408	1.57E-44	Prol Macs	Cep83	0.523716
Brip1os	1.36E-40	0.668196	0.523	0.331	2.81E-36	Prol Macs	Brip1os	0.388021
Coq2	2.75E-42	0.667984	0.499	0.303	5.69E-38	Prol Macs	Coq2	0.349143
Mfsd10	7.67E-41	0.667612	0.507	0.316	1.59E-36	Prol Macs	Mfsd10	0.318767
Aen	3.53E-24	0.666561	0.283	0.163	7.30E-20	Prol Macs	Aen	0.171138
Clcc1	4.48E-47	0.665298	0.577	0.359	9.28E-43	Prol Macs	Clcc1	0.393044
Rpsa	0	0.664648	1	0.997	0	Prol Macs	Rpsa	3.09069
Cptp	1.26E-11	0.66457	0.11	0.059	2.60E-07	Prol Macs	Cptp	0.0626863
Ifitm6	1.55E-23	0.663703	0.218	0.115	3.20E-19	Prol Macs	Ifitm6	0.14028
Urm1	4.62E-34	0.663051	0.392	0.225	9.56E-30	Prol Macs	Urm1	0.260016
Stub1	8.16E-55	0.662589	0.69	0.48	1.69E-50	Prol Macs	Stub1	0.556467
Ubr7	2.42E-26	0.662518	0.364	0.225	5.01E-22	Prol Macs	Ubr7	0.252629
Zfp946	3.44E-12	0.662029	0.101	0.051	7.11E-08	Prol Macs	Zfp946	0.0516688
Nol7	1.07E-71	0.661598	0.814	0.605	2.21E-67	Prol Macs	Nol7	0.748376
Cdkl3	1.73E-08	0.659477	0.12	0.075	0.000358824	Prol Macs	Cdkl3	0.0755525
Polr2h	3.01E-27	0.659422	0.377	0.231	6.23E-23	Prol Macs	Polr2h	0.255919
Ccdc57	1.03E-13	0.658851	0.125	0.066	2.13E-09	Prol Macs	Ccdc57	0.094064
Noc4l	7.16E-26	0.657885	0.27	0.148	1.48E-21	Prol Macs	Noc4l	0.160356
Nup50	2.07E-40	0.657721	0.54	0.343	4.29E-36	Prol Macs	Nup50	0.36987
Ccdc137	6.63E-14	0.657594	0.141	0.077	1.37E-09	Prol Macs	Ccdc137	0.0833886
Gcfc2	5.97E-14	0.656938	0.167	0.097	1.24E-09	Prol Macs	Gcfc2	0.114133
Cluh	9.14E-39	0.656437	0.529	0.34	1.89E-34	Prol Macs	Cluh	0.369137
Tsen2	8.00E-18	0.656127	0.176	0.095	1.65E-13	Prol Macs	Tsen2	0.0950288
Prep	6.24E-35	0.655635	0.476	0.294	1.29E-30	Prol Macs	Prep	0.309471
Cct7	9.51E-94	0.655518	0.889	0.704	1.97E-89	Prol Macs	Cct7	0.907609
Snhg5	4.90E-09	0.655069	0.109	0.064	0.000101388	Prol Macs	Snhg5	0.0656702
Ftsj1	1.44E-12	0.654362	0.145	0.083	2.97E-08	Prol Macs	Ftsj1	0.0853381
Hspbp1	9.56E-24	0.65436	0.299	0.175	1.98E-19	Prol Macs	Hspbp1	0.181806
Trappc5	3.12E-40	0.653926	0.566	0.374	6.46E-36	Prol Macs	Trappc5	0.442621
Yars2	1.23E-12	0.653517	0.127	0.069	2.54E-08	Prol Macs	Yars2	0.0626863
Atrip	1.77E-12	0.653433	0.146	0.085	3.67E-08	Prol Macs	Atrip	0.0814353
Me2	7.26E-78	0.65336	0.832	0.603	1.50E-73	Prol Macs	Me2	0.830697
Dclre1b	3.04E-14	0.65175	0.159	0.09	6.28E-10	Prol Macs	Dclre1b	0.106535
Cox18	5.69E-29	0.651438	0.288	0.155	1.18E-24	Prol Macs	Cox18	0.169349
Fam98a	7.45E-22	0.651305	0.258	0.149	1.54E-17	Prol Macs	Fam98a	0.135661
Nsun2	2.03E-47	0.650907	0.638	0.418	4.20E-43	Prol Macs	Nsun2	0.466185
2810004N23Rik	5.22E-38	0.649162	0.546	0.356	1.08E-33	Prol Macs	2810004N23Rik	0.389459
Hmbs	1.58E-32	0.648792	0.414	0.248	3.27E-28	Prol Macs	Hmbs	0.272207
Gtpbp10	4.90E-11	0.648402	0.145	0.087	1.01E-06	Prol Macs	Gtpbp10	0.0882552
Ddx21	2.30E-65	0.648187	0.804	0.589	4.76E-61	Prol Macs	Ddx21	0.736768
Qtrt2	5.90E-11	0.64768	0.126	0.073	1.22E-06	Prol Macs	Qtrt2	0.0745686
Mlec	1.13E-71	0.647449	0.805	0.584	2.34E-67	Prol Macs	Mlec	0.716254
Hnrnpa0	6.04E-102	0.646893	0.932	0.791	1.25E-97	Prol Macs	Hnrnpa0	1.05901
Inip	3.43E-31	0.646748	0.44	0.277	7.10E-27	Prol Macs	Inip	0.275433
Polr2d	1.25E-18	0.646262	0.242	0.144	2.58E-14	Prol Macs	Polr2d	0.155828
Fam110a	7.30E-17	0.646156	0.186	0.104	1.51E-12	Prol Macs	Fam110a	0.110341
BC017158	2.16E-14	0.645168	0.174	0.101	4.47E-10	Prol Macs	BC017158	0.119794
Nop14	4.78E-34	0.644458	0.489	0.315	9.90E-30	Prol Macs	Nop14	0.328741
Isy1	3.81E-29	0.643796	0.383	0.229	7.89E-25	Prol Macs	Isy1	0.243526
Atp5o	8.66E-92	0.643157	0.934	0.815	1.79E-87	Prol Macs	Atp5o	1.2563
Pcbd2	2.53E-59	0.642929	0.733	0.515	5.23E-55	Prol Macs	Pcbd2	0.635343
Lyrm4	6.54E-11	0.642866	0.124	0.071	1.35E-06	Prol Macs	Lyrm4	0.0804572
Ddx1	1.07E-40	0.642256	0.559	0.362	2.22E-36	Prol Macs	Ddx1	0.404433
Mrps26	5.60E-37	0.642169	0.534	0.352	1.16E-32	Prol Macs	Mrps26	0.395904
Hdac3	4.11E-26	0.639776	0.344	0.206	8.51E-22	Prol Macs	Hdac3	0.204536
Primpol	6.35E-23	0.639637	0.306	0.184	1.31E-18	Prol Macs	Primpol	0.2054
Mrpl40	7.94E-44	0.6386	0.583	0.374	1.64E-39	Prol Macs	Mrpl40	0.405848
Mad2l2	2.07E-20	0.638498	0.275	0.166	4.28E-16	Prol Macs	Mad2l2	0.180036
Slc35a4	7.00E-37	0.638171	0.491	0.301	1.45E-32	Prol Macs	Slc35a4	0.323382
Hikeshi	2.37E-46	0.638111	0.61	0.403	4.91E-42	Prol Macs	Hikeshi	0.437841
Tpm4	1.35E-44	0.638097	0.583	0.376	2.80E-40	Prol Macs	Tpm4	0.448056
Cops3	4.49E-40	0.638018	0.549	0.356	9.30E-36	Prol Macs	Cops3	0.417791
Kank2	5.30E-11	0.637483	0.111	0.061	1.10E-06	Prol Macs	Kank2	0.0824124
Mast2	3.84E-31	0.637419	0.432	0.269	7.96E-27	Prol Macs	Mast2	0.319537
Tmem156	2.02E-18	0.637148	0.198	0.109	4.17E-14	Prol Macs	Tmem156	0.115079
Hccs	7.63E-18	0.636187	0.227	0.134	1.58E-13	Prol Macs	Hccs	0.142122
Eif1ax	1.29E-54	0.635831	0.725	0.505	2.67E-50	Prol Macs	Eif1ax	0.564942
Cdc123	2.62E-47	0.634129	0.707	0.512	5.43E-43	Prol Macs	Cdc123	0.573345
Mrgbp	4.33E-16	0.633987	0.18	0.101	8.96E-12	Prol Macs	Mrgbp	0.0969558
Ltn1	1.58E-39	0.633732	0.551	0.35	3.27E-35	Prol Macs	Ltn1	0.390177
Atp5g1	9.33E-160	0.632313	0.986	0.927	1.93E-155	Prol Macs	Atp5g1	1.74033
Ecsit	6.02E-18	0.631083	0.242	0.146	1.25E-13	Prol Macs	Ecsit	0.144878
Wbp11	3.00E-62	0.630796	0.77	0.549	6.21E-58	Prol Macs	Wbp11	0.69531
Fancc	6.42E-28	0.630114	0.258	0.134	1.33E-23	Prol Macs	Fancc	0.16666
Ppp1r7	7.57E-39	0.630013	0.554	0.364	1.57E-34	Prol Macs	Ppp1r7	0.400888
Mtmr2	2.00E-33	0.62917	0.478	0.303	4.13E-29	Prol Macs	Mtmr2	0.315678
Ltv1	1.37E-32	0.627401	0.461	0.288	2.84E-28	Prol Macs	Ltv1	0.304008
Snrpa	7.18E-47	0.627046	0.679	0.472	1.49E-42	Prol Macs	Snrpa	0.531225
Ugdh	2.30E-26	0.626807	0.355	0.216	4.76E-22	Prol Macs	Ugdh	0.220825
Iars	5.83E-35	0.626378	0.512	0.327	1.21E-30	Prol Macs	Iars	0.339372
0610010K14Rik	1.26E-42	0.626187	0.617	0.422	2.61E-38	Prol Macs	0610010K14Rik	0.464186
Tada2a	1.25E-18	0.625996	0.263	0.161	2.59E-14	Prol Macs	Tada2a	0.162161
Srsf6	2.61E-64	0.625969	0.789	0.575	5.39E-60	Prol Macs	Srsf6	0.649845
Coq7	6.61E-40	0.625852	0.567	0.371	1.37E-35	Prol Macs	Coq7	0.438525
Eef1g	9.50E-148	0.625255	0.985	0.925	1.97E-143	Prol Macs	Eef1g	1.56594
Tufm	9.00E-33	0.624251	0.485	0.31	1.86E-28	Prol Macs	Tufm	0.337103
Dpagt1	2.82E-26	0.623602	0.351	0.212	5.83E-22	Prol Macs	Dpagt1	0.216564
Ppm1g	5.11E-43	0.622971	0.639	0.443	1.06E-38	Prol Macs	Ppm1g	0.490505
Gabpa	1.44E-28	0.622736	0.385	0.237	2.98E-24	Prol Macs	Gabpa	0.240195
Gm13203	3.46E-10	0.622402	0.101	0.056	7.17E-06	Prol Macs	Gm13203	0.0526754
Sf3b5	3.08E-97	0.622305	0.919	0.772	6.38E-93	Prol Macs	Sf3b5	1.02877
Bckdk	3.53E-28	0.622145	0.432	0.276	7.31E-24	Prol Macs	Bckdk	0.284251
Cct5	1.63E-78	0.622069	0.876	0.721	3.38E-74	Prol Macs	Cct5	0.944986
Tial1	1.56E-43	0.622031	0.633	0.427	3.22E-39	Prol Macs	Tial1	0.489856
Zfp825	2.09E-11	0.621674	0.124	0.069	4.33E-07	Prol Macs	Zfp825	0.0686451
Oat	2.30E-49	0.621406	0.694	0.485	4.75E-45	Prol Macs	Oat	0.540534
Naa40	8.97E-32	0.621098	0.494	0.325	1.86E-27	Prol Macs	Naa40	0.364729
Pus7l	3.25E-12	0.62091	0.151	0.089	6.73E-08	Prol Macs	Pus7l	0.0804572
Nudt21	3.61E-48	0.620466	0.672	0.464	7.47E-44	Prol Macs	Nudt21	0.499556
Hnrnpu	1.23E-159	0.619902	0.993	0.941	2.55E-155	Prol Macs	Hnrnpu	1.58329
Inf2	3.85E-29	0.619698	0.4	0.248	7.96E-25	Prol Macs	Inf2	0.296941
Calcrl	4.98E-19	0.618908	0.28	0.172	1.03E-14	Prol Macs	Calcrl	0.206263
Get4	2.13E-28	0.618879	0.392	0.243	4.41E-24	Prol Macs	Get4	0.244357
Nup210l	4.83E-12	0.618718	0.216	0.142	1.00E-07	Prol Macs	Nup210l	0.146712
Zcchc17	1.31E-48	0.617774	0.681	0.466	2.70E-44	Prol Macs	Zcchc17	0.513614
Ergic1	2.04E-30	0.617732	0.472	0.305	4.22E-26	Prol Macs	Ergic1	0.341635
Trp53	3.19E-59	0.617694	0.76	0.544	6.61E-55	Prol Macs	Trp53	0.647073
Zfp955b	7.89E-12	0.617692	0.118	0.064	1.63E-07	Prol Macs	Zfp955b	0.0735838
Slc29a1	1.25E-69	0.617298	0.838	0.654	2.58E-65	Prol Macs	Slc29a1	0.863428
Rrp9	6.18E-19	0.61685	0.194	0.105	1.28E-14	Prol Macs	Rrp9	0.115079
Gtf2f1	2.92E-39	0.615825	0.576	0.38	6.05E-35	Prol Macs	Gtf2f1	0.395904
Polr3k	1.35E-25	0.615775	0.383	0.24	2.78E-21	Prol Macs	Polr3k	0.23769
Dhx15	2.81E-60	0.615594	0.798	0.59	5.82E-56	Prol Macs	Dhx15	0.681457
Pitrm1	1.30E-24	0.615486	0.357	0.219	2.69E-20	Prol Macs	Pitrm1	0.207987
Ythdc2	4.34E-35	0.615478	0.479	0.297	8.97E-31	Prol Macs	Ythdc2	0.328741
Pde12	1.24E-19	0.615348	0.218	0.122	2.57E-15	Prol Macs	Pde12	0.126358
Cep135	4.13E-25	0.615326	0.321	0.187	8.54E-21	Prol Macs	Cep135	0.210568
Dnajc2	3.01E-72	0.614805	0.87	0.691	6.23E-68	Prol Macs	Dnajc2	0.885106
Bysl	1.34E-23	0.613561	0.301	0.176	2.77E-19	Prol Macs	Bysl	0.165761
Metap2	2.19E-100	0.613057	0.94	0.801	4.53E-96	Prol Macs	Metap2	1.08048
Mrps12	5.04E-47	0.612807	0.68	0.477	1.04E-42	Prol Macs	Mrps12	0.526852
Gmps	2.61E-37	0.612736	0.601	0.411	5.39E-33	Prol Macs	Gmps	0.431661
Gm5150	1.83E-89	0.611555	0.92	0.695	3.78E-85	Prol Macs	Gm5150	1.25811
Mrm3	3.16E-14	0.611184	0.136	0.072	6.54E-10	Prol Macs	Mrm3	0.0686451
Txnl4a	8.25E-45	0.610474	0.624	0.416	1.71E-40	Prol Macs	Txnl4a	0.467514
Zfp930	2.33E-14	0.610428	0.152	0.084	4.83E-10	Prol Macs	Zfp930	0.106535
Far1	9.73E-54	0.610161	0.718	0.49	2.01E-49	Prol Macs	Far1	0.591119
A930005H10Rik	2.87E-10	0.610035	0.128	0.076	5.93E-06	Prol Macs	A930005H10Rik	0.0696348
Haus8	1.21E-40	0.609659	0.585	0.387	2.50E-36	Prol Macs	Haus8	0.470831
Sun2	1.07E-20	0.607647	0.299	0.186	2.21E-16	Prol Macs	Sun2	0.194109
Gadd45gip1	1.28E-45	0.607411	0.654	0.443	2.65E-41	Prol Macs	Gadd45gip1	0.515516
Bcs1l	3.61E-13	0.607383	0.135	0.074	7.47E-09	Prol Macs	Bcs1l	0.072598
Ddx49	1.87E-26	0.606456	0.418	0.269	3.88E-22	Prol Macs	Ddx49	0.265724
Med19	5.12E-25	0.606382	0.378	0.234	1.06E-20	Prol Macs	Med19	0.246017
Creld2	9.65E-46	0.605912	0.663	0.456	2.00E-41	Prol Macs	Creld2	0.549757
Hdac2	1.17E-28	0.605639	0.419	0.26	2.43E-24	Prol Macs	Hdac2	0.274627
Tmem245	8.41E-37	0.604725	0.543	0.356	1.74E-32	Prol Macs	Tmem245	0.406554
Trmt10c	5.01E-15	0.60459	0.193	0.114	1.04E-10	Prol Macs	Trmt10c	0.109391
Nup54	8.67E-32	0.604112	0.468	0.297	1.79E-27	Prol Macs	Nup54	0.315678
Lyrm9	3.84E-10	0.60403	0.148	0.092	7.95E-06	Prol Macs	Lyrm9	0.0930982
Gtf2h4	3.05E-14	0.603877	0.179	0.105	6.30E-10	Prol Macs	Gtf2h4	0.0921314
Vkorc1	4.02E-27	0.603397	0.419	0.267	8.32E-23	Prol Macs	Vkorc1	0.285049
Tmtc4	3.61E-13	0.603266	0.131	0.071	7.48E-09	Prol Macs	Tmtc4	0.0853381
Mphosph6	1.49E-18	0.60283	0.25	0.15	3.08E-14	Prol Macs	Mphosph6	0.163963
Ppie	2.95E-26	0.602775	0.368	0.222	6.10E-22	Prol Macs	Ppie	0.240195
Slx4	1.84E-12	0.601478	0.124	0.067	3.81E-08	Prol Macs	Slx4	0.0606921
Rbm3	4.26E-115	0.601358	0.972	0.868	8.81E-111	Prol Macs	Rbm3	1.36519
Poc1b	2.00E-16	0.600787	0.19	0.107	4.14E-12	Prol Macs	Poc1b	0.115079
Fbl	2.39E-68	0.600637	0.831	0.637	4.94E-64	Prol Macs	Fbl	0.787733
Nol6	6.03E-19	0.600432	0.237	0.138	1.25E-14	Prol Macs	Nol6	0.129158
Matr3	3.51E-45	0.600252	0.669	0.466	7.26E-41	Prol Macs	Matr3	0.514882
3110082I17Rik	1.48E-38	0.600014	0.591	0.397	3.06E-34	Prol Macs	3110082I17Rik	0.487253
Pus7	8.02E-12	0.599794	0.164	0.1	1.66E-07	Prol Macs	Pus7	0.124487
Cep250	2.57E-27	0.599733	0.453	0.296	5.33E-23	Prol Macs	Cep250	0.319537
Actl6a	1.07E-52	0.599574	0.714	0.504	2.22E-48	Prol Macs	Actl6a	0.563132
Sac3d1	1.23E-16	0.599412	0.212	0.125	2.55E-12	Prol Macs	Sac3d1	0.102714
Cnih1	2.46E-31	0.599243	0.528	0.359	5.10E-27	Prol Macs	Cnih1	0.343141
Dhodh	4.51E-15	0.599236	0.155	0.084	9.33E-11	Prol Macs	Dhodh	0.0930982
Dusp10	9.94E-26	0.598612	0.359	0.223	2.06E-21	Prol Macs	Dusp10	0.248502
Pspc1	5.12E-36	0.598612	0.548	0.358	1.06E-31	Prol Macs	Pspc1	0.400888
Gm49336	9.94E-28	0.598423	0.447	0.29	2.06E-23	Prol Macs	Gm49336	0.277042
Wdyhv1	4.58E-18	0.598102	0.268	0.167	9.48E-14	Prol Macs	Wdyhv1	0.163062
Elp3	5.29E-18	0.598077	0.287	0.182	1.09E-13	Prol Macs	Elp3	0.162161
Anapc15	7.85E-53	0.596431	0.66	0.433	1.62E-48	Prol Macs	Anapc15	0.476774
Numa1	1.67E-51	0.596165	0.772	0.59	3.45E-47	Prol Macs	Numa1	0.69266
Htatsf1	6.66E-32	0.595673	0.487	0.316	1.38E-27	Prol Macs	Htatsf1	0.33179
Nol12	2.70E-32	0.594324	0.491	0.318	5.59E-28	Prol Macs	Nol12	0.304008
Fmr1	1.26E-36	0.594206	0.597	0.41	2.61E-32	Prol Macs	Fmr1	0.452113
Lrrc8b	2.19E-17	0.593953	0.191	0.107	4.53E-13	Prol Macs	Lrrc8b	0.137511
Pdzd11	1.11E-33	0.593815	0.516	0.337	2.29E-29	Prol Macs	Pdzd11	0.368404
Cenpb	3.66E-60	0.593731	0.815	0.631	7.57E-56	Prol Macs	Cenpb	0.735244
Trim27	2.09E-33	0.59361	0.549	0.369	4.33E-29	Prol Macs	Trim27	0.38586
Amd1	1.05E-21	0.593567	0.356	0.229	2.17E-17	Prol Macs	Amd1	0.2335
Toe1	4.03E-20	0.593406	0.237	0.135	8.34E-16	Prol Macs	Toe1	0.125423
Rpp38	7.99E-10	0.593161	0.109	0.062	1.65E-05	Prol Macs	Rpp38	0.0616897
5530601H04Rik	9.35E-25	0.592865	0.397	0.255	1.93E-20	Prol Macs	5530601H04Rik	0.276238
Znrd2	2.78E-33	0.592826	0.481	0.301	5.75E-29	Prol Macs	Znrd2	0.325682
Bud23	4.32E-26	0.592025	0.435	0.287	8.94E-22	Prol Macs	Bud23	0.320308
Rmi1	1.12E-21	0.591951	0.298	0.179	2.31E-17	Prol Macs	Rmi1	0.181806
Eif5a	2.38E-154	0.591503	0.991	0.948	4.92E-150	Prol Macs	Eif5a	1.78456
Apoo	6.23E-19	0.591396	0.222	0.126	1.29E-14	Prol Macs	Apoo	0.147627
Ormdl1	2.74E-21	0.591114	0.255	0.144	5.68E-17	Prol Macs	Ormdl1	0.145796
Topors	1.29E-29	0.590997	0.508	0.341	2.66E-25	Prol Macs	Topors	0.35882
Mcmbp	2.75E-70	0.590958	0.869	0.691	5.69E-66	Prol Macs	Mcmbp	0.850373
Eif3l	2.89E-52	0.59075	0.756	0.568	5.97E-48	Prol Macs	Eif3l	0.660311
Pwp1	1.98E-18	0.590079	0.253	0.15	4.10E-14	Prol Macs	Pwp1	0.15492
Oard1	2.31E-25	0.589126	0.37	0.228	4.77E-21	Prol Macs	Oard1	0.229293
Morf4l2	1.62E-49	0.588641	0.764	0.565	3.35E-45	Prol Macs	Morf4l2	0.635905
Trem3	1.00E-37	0.588457	0.534	0.342	2.07E-33	Prol Macs	Trem3	0.431661
Bub3	1.24E-33	0.587899	0.657	0.494	2.56E-29	Prol Macs	Bub3	0.537441
Phf7	1.24E-10	0.586779	0.148	0.091	2.56E-06	Prol Macs	Phf7	0.0794782
Rbm8a	4.01E-75	0.586436	0.877	0.724	8.29E-71	Prol Macs	Rbm8a	0.874989
Nubp1	9.19E-43	0.586274	0.664	0.464	1.90E-38	Prol Macs	Nubp1	0.516782
Srpk1	1.96E-37	0.585974	0.618	0.429	4.05E-33	Prol Macs	Srpk1	0.469506
Ppp5c	1.93E-41	0.585418	0.6	0.395	3.99E-37	Prol Macs	Ppp5c	0.426136
Nop9	2.66E-27	0.584912	0.527	0.365	5.49E-23	Prol Macs	Nop9	0.36767
Mettl14	5.11E-15	0.584837	0.203	0.122	1.06E-10	Prol Macs	Mettl14	0.119794
Miga2	1.65E-09	0.584605	0.121	0.072	3.42E-05	Prol Macs	Miga2	0.0616897
Map4k1	1.10E-26	0.584143	0.323	0.186	2.28E-22	Prol Macs	Map4k1	0.194982
Fus	9.68E-112	0.58366	0.968	0.862	2.00E-107	Prol Macs	Fus	1.21752
Brix1	7.73E-32	0.583291	0.501	0.324	1.60E-27	Prol Macs	Brix1	0.35213
Park7	2.95E-98	0.582484	0.945	0.834	6.11E-94	Prol Macs	Park7	1.19722
Mycbp	3.77E-25	0.582332	0.382	0.238	7.80E-21	Prol Macs	Mycbp	0.239361
Sf3a1	1.02E-30	0.581794	0.505	0.329	2.11E-26	Prol Macs	Sf3a1	0.349891
Cryl1	2.38E-38	0.58164	0.573	0.382	4.93E-34	Prol Macs	Cryl1	0.440575
Rad9a	1.91E-17	0.581573	0.234	0.139	3.95E-13	Prol Macs	Rad9a	0.13195
Cln6	1.69E-24	0.581533	0.37	0.231	3.49E-20	Prol Macs	Cln6	0.209708
Stk11	1.18E-39	0.580992	0.656	0.47	2.43E-35	Prol Macs	Stk11	0.487904
Poc5	8.96E-14	0.580594	0.181	0.107	1.85E-09	Prol Macs	Poc5	0.115079
Cpox	3.84E-18	0.580581	0.277	0.171	7.95E-14	Prol Macs	Cpox	0.161259
Txlna	1.90E-24	0.580198	0.392	0.249	3.93E-20	Prol Macs	Txlna	0.243526
Ttc32	9.49E-15	0.579511	0.234	0.148	1.96E-10	Prol Macs	Ttc32	0.147627
Kdelr2	3.86E-44	0.579499	0.685	0.481	7.98E-40	Prol Macs	Kdelr2	0.528103
Usp2	1.23E-14	0.578957	0.199	0.119	2.54E-10	Prol Macs	Usp2	0.127292
Chchd1	1.10E-56	0.578904	0.81	0.624	2.27E-52	Prol Macs	Chchd1	0.745361
Ddx19a	5.12E-20	0.578855	0.299	0.184	1.06E-15	Prol Macs	Ddx19a	0.167557
Taf6	3.11E-20	0.578224	0.297	0.182	6.44E-16	Prol Macs	Taf6	0.190609
Mzt2	8.38E-11	0.578125	0.149	0.09	1.73E-06	Prol Macs	Mzt2	0.0824124
Smarca5	2.91E-84	0.577674	0.927	0.797	6.03E-80	Prol Macs	Smarca5	1.07832
Eif3j1	4.71E-50	0.575839	0.775	0.564	9.76E-46	Prol Macs	Eif3j1	0.658117
Ryr1	1.92E-09	0.575549	0.119	0.071	3.97E-05	Prol Macs	Ryr1	0.0676544
Flt3l	1.48E-09	0.575307	0.1	0.056	3.06E-05	Prol Macs	Flt3l	0.0576934
Rwdd1	3.64E-68	0.574095	0.864	0.688	7.53E-64	Prol Macs	Rwdd1	0.841726
Btf3l4	6.42E-15	0.573589	0.2	0.119	1.33E-10	Prol Macs	Btf3l4	0.127292
Pds5a	2.42E-66	0.573451	0.883	0.731	5.01E-62	Prol Macs	Pds5a	0.935044
Ciao2a	4.84E-34	0.573296	0.697	0.536	1.00E-29	Prol Macs	Ciao2a	0.663047
Lrwd1	3.01E-21	0.573113	0.301	0.181	6.23E-17	Prol Macs	Lrwd1	0.184455
Snrpd3	1.05E-75	0.572735	0.883	0.716	2.18E-71	Prol Macs	Snrpd3	0.871446
Dpy19l1	1.89E-50	0.572127	0.782	0.595	3.91E-46	Prol Macs	Dpy19l1	0.704789
Snrpc	3.63E-51	0.571222	0.779	0.607	7.51E-47	Prol Macs	Snrpc	0.70006
Abhd10	6.48E-14	0.571123	0.186	0.11	1.34E-09	Prol Macs	Abhd10	0.100799
Nol8	3.83E-26	0.571096	0.423	0.273	7.92E-22	Prol Macs	Nol8	0.271399
Mrpl2	5.19E-34	0.570958	0.561	0.377	1.07E-29	Prol Macs	Mrpl2	0.369137
Polr2f	3.22E-65	0.570363	0.854	0.678	6.66E-61	Prol Macs	Polr2f	0.824671
Lmln	1.53E-14	0.569777	0.161	0.09	3.17E-10	Prol Macs	Lmln	0.111291
Ssbp3	9.35E-24	0.56913	0.286	0.163	1.94E-19	Prol Macs	Ssbp3	0.172924
Dazap1	6.27E-49	0.568879	0.733	0.531	1.30E-44	Prol Macs	Dazap1	0.581086
Rbm15	2.31E-18	0.568384	0.308	0.196	4.77E-14	Prol Macs	Rbm15	0.180036
Fh1	1.11E-29	0.567641	0.506	0.339	2.30E-25	Prol Macs	Fh1	0.342388
Supv3l1	5.92E-15	0.567284	0.201	0.119	1.22E-10	Prol Macs	Supv3l1	0.115079
Tent4a	2.58E-23	0.567123	0.362	0.228	5.33E-19	Prol Macs	Tent4a	0.200204
Brd3	1.74E-29	0.567012	0.508	0.341	3.60E-25	Prol Macs	Brd3	0.354365
Hnrnpf	1.66E-176	0.566811	0.994	0.969	3.43E-172	Prol Macs	Hnrnpf	1.69776
Rprd1b	2.28E-25	0.566022	0.488	0.336	4.73E-21	Prol Macs	Rprd1b	0.342388
Eif4enif1	4.46E-28	0.565072	0.484	0.322	9.23E-24	Prol Macs	Eif4enif1	0.311803
Cntln	9.77E-31	0.564842	0.565	0.394	2.02E-26	Prol Macs	Cntln	0.494394
Tmem147	3.97E-37	0.56471	0.655	0.476	8.21E-33	Prol Macs	Tmem147	0.521829
Ttc27	1.84E-22	0.564531	0.329	0.203	3.80E-18	Prol Macs	Ttc27	0.207987
Klhdc4	1.85E-22	0.56444	0.334	0.206	3.83E-18	Prol Macs	Klhdc4	0.200204
Usp39	3.44E-31	0.564422	0.503	0.33	7.11E-27	Prol Macs	Usp39	0.327213
Rcl1	2.37E-15	0.564246	0.213	0.129	4.90E-11	Prol Macs	Rcl1	0.127292
Las1l	6.28E-26	0.564167	0.373	0.231	1.30E-21	Prol Macs	Las1l	0.224221
Fdxr	4.58E-16	0.564069	0.199	0.114	9.47E-12	Prol Macs	Fdxr	0.10844
Eif2s1	4.42E-60	0.563795	0.832	0.652	9.14E-56	Prol Macs	Eif2s1	0.815798
Casp7	6.79E-31	0.562998	0.598	0.431	1.40E-26	Prol Macs	Casp7	0.461516
Mrps5	1.39E-28	0.561715	0.438	0.278	2.87E-24	Prol Macs	Mrps5	0.287439
Syncrip	4.40E-72	0.561668	0.889	0.72	9.11E-68	Prol Macs	Syncrip	0.913157
Sf3b2	2.08E-103	0.561577	0.958	0.876	4.30E-99	Prol Macs	Sf3b2	1.27069
Mpi	3.22E-11	0.560356	0.155	0.094	6.67E-07	Prol Macs	Mpi	0.0892256
Apex2	3.69E-18	0.560255	0.277	0.172	7.63E-14	Prol Macs	Apex2	0.194982
Suds3	4.52E-29	0.560052	0.554	0.385	9.36E-25	Prol Macs	Suds3	0.382972
Nme2	1.52E-175	0.559514	0.996	0.98	3.14E-171	Prol Macs	Nme2	2.27667
Polr2m	2.40E-35	0.557808	0.611	0.421	4.96E-31	Prol Macs	Polr2m	0.455482
Nup88	4.64E-31	0.557617	0.521	0.346	9.61E-27	Prol Macs	Nup88	0.349143
Slc20a2	3.07E-18	0.557616	0.308	0.2	6.36E-14	Prol Macs	Slc20a2	0.224221
Mrps18b	8.95E-29	0.55668	0.448	0.284	1.85E-24	Prol Macs	Mrps18b	0.266536
Ogfrl1	4.87E-57	0.556114	0.829	0.629	1.01E-52	Prol Macs	Ogfrl1	0.776088
Rcn1	6.45E-16	0.555776	0.246	0.152	1.34E-11	Prol Macs	Rcn1	0.147627
1500011B03Rik	9.32E-27	0.555501	0.525	0.362	1.93E-22	Prol Macs	1500011B03Rik	0.410079
Pam	1.72E-16	0.555489	0.199	0.114	3.57E-12	Prol Macs	Pam	0.137511
Itfg2	3.21E-08	0.555414	0.112	0.069	0.000663832	Prol Macs	Itfg2	0.0646765
Trmt6	8.45E-30	0.555256	0.523	0.356	1.75E-25	Prol Macs	Trmt6	0.355109
Ino80e	1.38E-30	0.555243	0.476	0.303	2.87E-26	Prol Macs	Ino80e	0.295363
Cyp20a1	1.31E-25	0.555103	0.402	0.252	2.72E-21	Prol Macs	Cyp20a1	0.254275
Mrps28	1.90E-47	0.554987	0.707	0.495	3.93E-43	Prol Macs	Mrps28	0.58641
Mrps15	8.72E-51	0.554874	0.783	0.596	1.80E-46	Prol Macs	Mrps15	0.672836
Timm22	4.82E-28	0.554869	0.491	0.327	9.98E-24	Prol Macs	Timm22	0.330266
Anp32a	2.99E-70	0.554674	0.893	0.733	6.18E-66	Prol Macs	Anp32a	0.936708
Mzt1	8.97E-22	0.55422	0.366	0.236	1.86E-17	Prol Macs	Mzt1	0.225915
Mllt1	2.79E-15	0.554177	0.206	0.124	5.78E-11	Prol Macs	Mllt1	0.121674
Mrfap1	8.40E-75	0.553708	0.914	0.791	1.74E-70	Prol Macs	Mrfap1	1.02116
Drg2	2.36E-21	0.553458	0.348	0.219	4.88E-17	Prol Macs	Drg2	0.216564
Ccnh	5.18E-35	0.553413	0.623	0.444	1.07E-30	Prol Macs	Ccnh	0.465519
Cbfb	3.71E-63	0.553315	0.873	0.705	7.68E-59	Prol Macs	Cbfb	0.8794
Mrps27	8.62E-21	0.553289	0.325	0.202	1.78E-16	Prol Macs	Mrps27	0.220825
Cdc16	7.89E-23	0.553156	0.364	0.229	1.63E-18	Prol Macs	Cdc16	0.238526
Mrps25	7.68E-30	0.553015	0.561	0.395	1.59E-25	Prol Macs	Mrps25	0.411486
Usp14	1.70E-38	0.552691	0.681	0.489	3.53E-34	Prol Macs	Usp14	0.561923
Pabpn1	8.36E-59	0.552245	0.854	0.691	1.73E-54	Prol Macs	Pabpn1	0.81298
Rpp14	1.20E-17	0.552039	0.253	0.153	2.48E-13	Prol Macs	Rpp14	0.135661
Kars	1.74E-34	0.551888	0.623	0.444	3.61E-30	Prol Macs	Kars	0.44941
Rdh11	1.06E-13	0.551769	0.171	0.099	2.18E-09	Prol Macs	Rdh11	0.0892256
Nifk	3.30E-31	0.551725	0.508	0.326	6.82E-27	Prol Macs	Nifk	0.355109
Hnrnpdl	2.87E-58	0.551703	0.821	0.636	5.93E-54	Prol Macs	Hnrnpdl	0.744354
Gorab	1.01E-09	0.551189	0.11	0.063	2.08E-05	Prol Macs	Gorab	0.0676544
Memo1	2.50E-29	0.550726	0.565	0.389	5.17E-25	Prol Macs	Memo1	0.425443
Srprb	1.30E-27	0.55024	0.41	0.252	2.68E-23	Prol Macs	Srprb	0.244357
Sap30l	6.42E-27	0.550234	0.417	0.261	1.33E-22	Prol Macs	Sap30l	0.280253
[truncated: 3,339 more rows]
