# Supplementary material for: Kupffer cell and recruited macrophage heterogeneity orchestrate granuloma maturation and hepatic immunity in visceral leishmaniasis
Source: Nat Commun. 2025 Apr 1;16:3125. doi: 10.1038/s41467-025-58360-x (PMC11961706; doi:10.1038/s41467-025-58360-x)
Supplement: Supplementary file 14 — Source Data [file 41467_2025_58360_MOESM14_ESM.xlsx]

## Sheet: Figure 1b
	Figure 1b											%
	Days post-infection	C+ T+								C- T+								C+ T-								C- T-
	0	98.796	98			99.5143	99.6032	99.3793	99.0722	0.159019	0.611111			0.269833	0.113379	0.372439	0.257732	0.81781	1			0.1619	0.283447	0.18622	0.515464	0.227169	0.388889			0.053967	0	0.062073	0.154639
	19	92.6368	93.8286	97.4493		98.8993	98.2734	96.9625	96.6793	6.01931	5.73267	1.81426		0.550347	1.09689	2.09378	1.8172	0.473216	0.160866	0.341297		0.326131	0.528133	0.471837	1.17902	0.870717	0.277859	0.395186		0.224215	0.101564	0.471837	0.3245
	42	10.7337	15.8092	11.5855		14.6448	6.59014	5.6701	14.761	15.1307	15.7156	17.6095		13.8426	11.9094	12.6022	12.6099	16.5161	23.0309	6.73103		20.5633	16.7367	13.1354	25.9087	57.6196	45.4443	64.074		50.9493	64.7638	68.5923	46.7204
	72	27.2291	36.7895	49.8		59.6988	47.888	52.4782	56.2629	2.07715	2.30678	4.15		1.83767	3.05343	1.87908	0.454733	56.9592	51.3436	38.7		36.2175	42.7481	42.6743	41.8355	13.7346	9.56005	7.35		16.7909	6.31043	2.96841	1.44688
												#
	Days post-infection	C+ T+								C- T+								C+ T-								C- T-
	0	30.4126	26.5263			19.9567	15.6875	14.0439	21.2141	0.048951	0.165414			0.054113	0.017857	0.052632	0.055188	0.251748	0.270677			0.0324675	0.0446429	0.0263158	0.110375	0.06993	0.105263			0.010823	0	0.008772	0.033113
	19	31.172	41.6623	36.6554		35.6765	34.8058	30.4444	57.2949	2.02548	2.54546	0.682432		0.198529	0.388489	0.657407	1.07692	0.159236	0.0714286	0.128378		0.117647	0.18705	0.148148	0.698718	0.292994	0.123377	0.148649		0.080882	0.035971	0.148148	0.192308
	42	6.41007	10.7233	7.74545		9.38857	5.22764	5.14516	11.7059	9.03597	10.6599	11.7727		8.87429	9.44715	11.4355	10	9.86331	15.6218	4.5		13.1829	13.2764	11.9194	20.5462	34.4101	30.8249	42.8364		32.6629	51.374	62.2419	37.0504
	72	12.0437	13.9369	34.7038		18.5635	18.451	16.0583	11.5339	0.91875	0.873874	2.89199		0.571429	1.17647	0.575	0.09322	25.1938	19.4505	26.9686		11.2619	16.4706	13.0583	8.57627	6.075	3.62162	5.12195		0.698413	2.43137	0.908333	0.29661

## Sheet: Figure 1d
	Figure 1d
	Days post-infection	C+T+															C-T+															C+T-															C-T-
	19	81.069	83.1804	89.5317		97.0874	93.6455	94.7368	97.2826								18.4855	16.7431	0		2.91262	6.35452	5.26316	2.40036								0.111359	0	0.275482		0	0	0	0.271739								0.334076	0.076453	0
	42	10.2922	20.1428	5.16577	24.711	39.3808	15.8725	18.2027	10.4428	10.6506	15.0639	1.2018	12.1826	5.25791	6.25207	13.8438	17.0737	20.069	17.155	21.3522	40.9288	29.8987	29.7863	25.9088	30.5163	21.0445	20.03	22.1826	17.9417	17.9105	26.6315	11.4261	17.2125	8.0185	13.4787	11.7957	7.23645	6.80303	3.89954	4.37601	14.9656	0.876314	11.1136	6.85273	9.4859	11.4674	61.208	42.5757	69.6608
	72	30.6243	8.97436	69.2308		60	32.6241	36.6667	50								7.65607	11.5385	23.0769		14.5455	30.4964	23.3333	21.875								42.9918	23.0769	0		21.8182	13.4752	30	6.25								18.7279	56.4103	7.69231
[truncated: 12 more columns]

## Sheet: Figure 2b
	Figure 2b
		CD45.1+					CD45.2+
	N.i.	99.4			99.7	99.3	0.46		0.22	0.7
	42 d.p.i.	96.1	84.1	80.5		95.3	3.49	15.5	18.8		4.34

## Sheet: Figure 2c
	Figure 2c
	C+ T+	C- T+	C+ T-	C- T-		Monoc.
	9.13	2.03	47.5	41.4		57.7
	3.32	1.43	43.9	51.3		67.9
	6.76	1.22	52.4	39.6		68.8
	5.44	4.87	39.2	50.4		35.7

## Sheet: Figure 2d
	Figure 2d
	WT	Ccr2-/-
	0.202642	0.0686252
	0.380435	0.135372
	0.541274	0.0912678
		0.120865
	0.694729	0.141119
	0.95282	0.282828
	2.88761	0.096343
	1.39782
		0.332356
		0.229654
		0.201518
	3.47516	0.191755
	2.31841	0.244137
	1.89161	0.138983
	2.01717	0.364756
	8.36106	1.18855
	5.60072	1.00789
	6.21204	1.45009
																(

## Sheet: Figure 2e
	Figure 2e
	WT	Ccr2-/-		WT	Ccr2-/-
	21.218	0.408555		10.7299	10.656
	44.2962	0.465686		18.3931	2.58018
	12.4825	0.242249		5.85611	7.28534
	30.6686	0.6743		35.6416	7.79555
	87.6764	1.27757		17.7738	7.9718
	81.1279	1.39204		7.25849	5.88828
	69.7785	0.998041		28.4297	10.8098
		1.69683		7.47791	6.2274
		2.38175			5.34908
				39.2348	21.9326
				54.4249	19.3785
				52.9111	25.6425
				54.6489	14.2786
					19.159

## Sheet: Figure 2f
	Figure 2f
	WT	Ccr2-/-
	86.2074	42.8872
	45.1448	51.3542
	69.9704	47.437
	42.2388	35.5089
	46.6821	41.2883
	45.8344	54.2441
	34.7953	40.1348
	63.6744	58.9847
		46.3256

## Sheet: Figure 2g
	Figure 2g
	C+T-			C-T-			C+T+			C-T+
	WT	Ccr2-/-		WT	Ccr2-/-		WT	Ccr2-/-		WT	Ccr2-/-
	22.4	13.6		57.8	19.4		9.43	41.7		10.4	25.3
	17	1.51		62.3	3.87		8.08	54.8		12.7	39.8
	11.3	0.67		68.5	7.82		5.53	26.1		14.7	65.4
	19.5	0.4		43.3	0.13		18.2	93.6		19	5.83
	24.5	0.28		48.5	0.48		15.8	71		11.2	28.3
	28.7	0.16		31.9	0.087		27.1	83.5		12.3	16.2
	24.7	0.43		52.2	0.27		12	87.4		11.2	11.9
	18.2	0.013		30.8	0.92		35.9	66.5		15.1	32.6
		0.25			0.72			65.6			33.4

## Sheet: Figure 3d
	Figure 3d
	19 d.p.i.	42 d.p.i.
	84.4444	13.6646
	94.7255	28.9366

## Sheet: Figure 4b
	Figure 4b
	1 color	2 colors	3 colors	4 colors
	22.6667	44.6667	24.6667	8
	26.1194	45.5224	22.3881	5.97015

[truncated: 28 more sheets: Figure 4d, Figure 4e, Figure 6c, Figure 6e, Figure 6h, Figure 6j, Figure 6k, Figure 6l, Figure 6m, Supp. Figure 1d, Supp. Figure 2b, Supp. Figure 2c, Supp. Figure 4a, Supp. Figure 4b, Supp. Figure 4c, Supp. Figure 4d, Supp. Figure 5a, Supp. Figure 5b, Supp. Figure 5c, Supp. Figure 5e …]
